# Supplementary material for: The Chaperonin GroESL Facilitates Caulobacter crescentus Cell Division by Supporting the Functions of the Z-Ring Regulators FtsA and FzlA
Source: mBio. 2021 May 4;12(3):e03564-20. doi: 10.1128/mBio.03564-20 (PMC8262945; doi:10.1128/mBio.03564-20)
Supplement: TABLE S1 [file mbio.03564-20-st001.xlsx]

## Sheet: Sheet1
Supplemental Table 1 - RNAseq data
GroESL depletion 4h vs. WT
Feature ID	Fold change (negative values represent a negative fold change)
abfA	-2.57369
acnA	-1.17795
acpS	-1.03514
acrB	3.80363
acrB2	5.31564
acrB3	1.2586
acrB4	-1.02779
acrB5	1.76781
adk	-1.71405
alkB	1.1937
argJ	-1.00728
atpA	-1.03836
atpD	-1.06366
bacA	-1.3534
bacB	1.99862
bamA	-1.10402
bamB	1.10217
bamD	1.05461
bamE	1.48356
bamF	-1.01301
bapE	3.87434
bioC	-1.26246
brnT	1.31758
cckA	-1.66713
ccmA	-1.10704
ccmB	-1.15447
CCNA_00001	-1.12104
CCNA_00002	-1.07919
CCNA_00003	-1.00149
CCNA_00004	-1.01165
CCNA_00006	-1.07576
CCNA_00007	-1.04188
CCNA_00013	1.15526
CCNA_00019	-2.37419
CCNA_00020	-2.79731
CCNA_00021	2.00043
CCNA_00022	1.83901
CCNA_00023	-1.25432
CCNA_00024	-1.32266
CCNA_00025	-1.45342
CCNA_00026	1.00893
CCNA_00027	1.2071
CCNA_00028	1.31443
CCNA_00029	1.35989
CCNA_00030	2.14695
CCNA_00033	1.00774
CCNA_00034	-1.05906
CCNA_00035	-1.37159
CCNA_00036	-1.45692
CCNA_00037	-1.05152
CCNA_00038	1.45756
CCNA_00039	1.2513
CCNA_00040	-1.56849
CCNA_00041	-1.37732
CCNA_00042	-1.58617
CCNA_00044	-2.37944
CCNA_00045	1.13189
CCNA_00046	-1.55554
CCNA_00047	-1.64347
CCNA_00050	-1.2606
CCNA_00052	-1.55551
CCNA_00054	-1.53156
CCNA_00055	-1.01089
CCNA_00056	-1.35711
CCNA_00057	-1.32734
CCNA_00058	-1.42991
CCNA_00059	2.34375
CCNA_00060	2.0746
CCNA_00061	-1.23687
CCNA_00064	1.02826
CCNA_00065	-1.00398
CCNA_00066	1.04069
CCNA_00067	1.17542
CCNA_00069	-1.22184
CCNA_00070	-1.34938
CCNA_00071	-1.81425
CCNA_00072	-1.59879
CCNA_00073	-1.33252
CCNA_00074	1.06056
CCNA_00075	1.12179
CCNA_00076	-1.21496
CCNA_00077	-1.02976
CCNA_00078	1.34714
CCNA_00079	2.05584
CCNA_00080	1.6818
CCNA_00081	1.45571
CCNA_00083	-1.0936
CCNA_00085	-2.06877
CCNA_00086	-2.798
CCNA_00087	-1.03665
CCNA_00088	-1.14345
CCNA_00089	-2.49391
CCNA_00090	-1.3505
CCNA_00091	-1.72169
CCNA_00092	-1.51087
CCNA_00093	-4.60948
CCNA_00095	1.03224
CCNA_00096	-1.11053
CCNA_00097	-1.04774
CCNA_00098	-1.26269
CCNA_00100	-1.73309
CCNA_00102	2.42069
CCNA_00103	1.37757
CCNA_00104	1.04198
CCNA_00105	1.06807
CCNA_00106	-1.21895
CCNA_00107	1.33308
CCNA_00108	2.78198
CCNA_00109	2.5652
CCNA_00110	-1.22199
CCNA_00111	-1.46456
CCNA_00112	-1.82017
CCNA_00113	2.27018
CCNA_00114	2.47433
CCNA_00115	-1.16122
CCNA_00116	-1.03125
CCNA_00117	2.61122
CCNA_00118	1.74171
CCNA_00119	1.61985
CCNA_00120	1.57918
CCNA_00121	1.03404
CCNA_00122	1.1538
CCNA_00123	-1.27992
CCNA_00124	1.60737
CCNA_00125	-1.3338
CCNA_00126	-2.48524
CCNA_00127	1.09644
CCNA_00128	-1.23295
CCNA_00129	-1.64225
CCNA_00130	-1.46555
CCNA_00131	2.35549
CCNA_00133	1.01166
CCNA_00134	-1.20781
CCNA_00135	-1.13521
CCNA_00136	-1.34427
CCNA_00138	1.88015
CCNA_00140	2.63096
CCNA_00141	-1.08747
CCNA_00142	-1.04274
CCNA_00143	-1.17773
CCNA_00144	1.15537
CCNA_00145	1.32963
CCNA_00146	1.26707
CCNA_00147	1.64123
CCNA_00148	3.40273
CCNA_00149	3.75764
CCNA_00150	2.66245
CCNA_00151	1.77517
CCNA_00152	2.20265
CCNA_00154	1.55038
CCNA_00155	-1.2467
CCNA_00156	-1.28881
CCNA_00157	-1.4984
CCNA_00160	-1.0374
CCNA_00161	1.21535
CCNA_00162	1.22862
CCNA_00163	-1.31675
CCNA_00164	-1.99947
CCNA_00166	-3.68746
CCNA_00167	1.0732
CCNA_00168	1.17354
CCNA_00169	30.8676
CCNA_00170	15.8328
CCNA_00171	5.82439
CCNA_00175	3.853
CCNA_00176	3.67747
CCNA_00177	3.90869
CCNA_00178	2.55592
CCNA_00179	2.23269
CCNA_00180	2.27113
CCNA_00181	2.28069
CCNA_00182	2.1524
CCNA_00184	1.98093
CCNA_00185	1.62073
CCNA_00186	-1.20098
CCNA_00187	-1.04192
CCNA_00188	2.34892
CCNA_00189	-1.03885
CCNA_00190	-1.40588
CCNA_00191	-1.43317
CCNA_00192	-1.22007
CCNA_00194	1.71351
CCNA_00199	-1.12279
CCNA_00200	-1.26865
CCNA_00201	3.41234
CCNA_00202	1.42746
CCNA_00203	-1.1269
CCNA_00205	-1.15953
CCNA_00206	-3.12755
CCNA_00207	-3.55918
CCNA_00208	-3.82451
CCNA_00209	-1.31555
CCNA_00210	1.84066
CCNA_00211	1.46385
CCNA_00212	1.30564
CCNA_00213	1.29644
CCNA_00214	-3.29256
CCNA_00215	-1.15645
CCNA_00216	-1.20359
CCNA_00217	1.21298
CCNA_00218	1.25375
CCNA_00220	1.85982
CCNA_00221	2.05034
CCNA_00222	1.19946
CCNA_00223	1.78688
CCNA_00224	4.96216
CCNA_00225	1
CCNA_00226	-1.6688
CCNA_00227	-1.25258
CCNA_00228	-1.43469
CCNA_00229	-1.00996
CCNA_00230	-1.29073
CCNA_00231	-1.42831
CCNA_00232	1.24865
CCNA_00233	1.5753
CCNA_00234	1.14215
CCNA_00235	-1.03311
CCNA_00236	-1.16218
CCNA_00240	-1.0271
CCNA_00241	-1.12932
CCNA_00243	-2.15749
CCNA_00244	1.0542
CCNA_00245	1.04603
CCNA_00246	-1.42362
CCNA_00248	-1.75786
CCNA_00249	1.06547
CCNA_00250	-1.3485
CCNA_00251	-1.01431
CCNA_00253	1.2509
CCNA_00254	1.02168
CCNA_00255	-1.32465
CCNA_00256	-1.29727
CCNA_00257	-1.17146
CCNA_00259	1.15885
CCNA_00260	1.12251
CCNA_00261	1.56052
CCNA_00262	1.0799
CCNA_00263	1.80681
CCNA_00264	-1.62054
CCNA_00265	-1.52408
CCNA_00266	-1.32067
CCNA_00267	-1.22372
CCNA_00269	-1.04563
CCNA_00271	-1.30446
CCNA_00272	1.02818
CCNA_00273	-1.41273
CCNA_00274	-1.17167
CCNA_00275	1.50722
CCNA_00276	1.23033
CCNA_00277	-1.41695
CCNA_00278	-1.18841
CCNA_00279	-1.20458
CCNA_00280	-1.36247
CCNA_00281	-1.27732
CCNA_00282	1.90246
CCNA_00283	1.02315
CCNA_00284	-1.04641
CCNA_00285	-1.10634
CCNA_00288	1.16032
CCNA_00289	-1.49389
CCNA_00290	1.04964
CCNA_00297	1.79881
CCNA_00298	2.31193
CCNA_00299	-1.4053
CCNA_00300	-1.11057
CCNA_00301	-1.64542
CCNA_00302	-1.53992
CCNA_00304	-1.45335
CCNA_00306	-1.35738
CCNA_00307	-1.14817
CCNA_00309	1.08645
CCNA_00310	-1.46933
CCNA_00311	-1.59874
CCNA_00312	-1.41356
CCNA_00313	-1.07259
CCNA_00314	-1.15443
CCNA_00315	1.03327
CCNA_00316	-1.3948
CCNA_00318	1.05728
CCNA_00319	-1.40883
CCNA_00320	1.10935
CCNA_00321	1.13229
CCNA_00322	-1.47173
CCNA_00323	2.27598
CCNA_00324	-1.06732
CCNA_00326	-1.3823
CCNA_00327	-2.38614
CCNA_00329	-1.47077
CCNA_00331	1.56261
CCNA_00332	-1.14638
CCNA_00333	-1.25758
CCNA_00334	-1.00319
CCNA_00335	1.15633
CCNA_00336	-1.10636
CCNA_00337	-1.03059
CCNA_00338	-3.54475
CCNA_00339	-1.84546
CCNA_00340	1.17262
CCNA_00344	-1.04874
CCNA_00345	-1.25091
CCNA_00346	1.24129
CCNA_00347	-1.41679
CCNA_00348	-1.22829
CCNA_00349	-1.10924
CCNA_00350	-1.13371
CCNA_00351	-1.16742
CCNA_00352	-1.3748
CCNA_00353	-1.0111
CCNA_00354	-1.42368
CCNA_00355	-1.17777
CCNA_00356	1.46134
CCNA_00357	1.19541
CCNA_00358	-1.63763
CCNA_00359	1.04877
CCNA_00360	1.43963
CCNA_00361	1.24715
CCNA_00362	1.83032
CCNA_00363	-1.05214
CCNA_00364	-1.06132
CCNA_00365	1.01515
CCNA_00366	-1.67936
CCNA_00367	-1.60311
CCNA_00368	-1.8459
CCNA_00369	-1.71241
CCNA_00370	-1.05389
CCNA_00371	1.01813
CCNA_00372	1.10494
CCNA_00373	-1.51172
CCNA_00374	-1.31949
CCNA_00375	-1.21754
CCNA_00376	-1.69138
CCNA_00378	-1.01195
CCNA_00379	1.27686
CCNA_00380	1.00129
CCNA_00381	-1.29595
CCNA_00383	-1.37487
CCNA_00384	1.0567
CCNA_00385	-1.07658
CCNA_00386	1.02506
CCNA_00387	-1.33213
CCNA_00388	-1.42745
CCNA_00389	1.6466
CCNA_00390	-1.4099
CCNA_00391	-1.31409
CCNA_00392	1.30005
CCNA_00393	1.01713
CCNA_00394	-1.00599
CCNA_00395	-1.02724
CCNA_00396	-1.93693
CCNA_00397	-1.48469
CCNA_00398	-1.40533
CCNA_00399	-2.15083
CCNA_00400	-1.36249
CCNA_00401	1.16576
CCNA_00402	1.35571
CCNA_00403	-1.38714
CCNA_00404	-1.34123
CCNA_00405	1.13172
CCNA_00407	1.08209
CCNA_00408	-1.20523
CCNA_00409	1
CCNA_00410	-1.50809
CCNA_00411	1.19735
CCNA_00412	1.21771
CCNA_00413	-1.07785
CCNA_00414	-1.00467
CCNA_00415	1.00252
CCNA_00416	3.91421
CCNA_00417	1.91154
CCNA_00419	4.76529
CCNA_00420	-1.28822
CCNA_00421	-1.13794
CCNA_00422	-1.52653
CCNA_00423	1.32597
CCNA_00424	5.21286
CCNA_00425	-1.31911
CCNA_00426	-1.22151
CCNA_00427	-1.70144
CCNA_00428	-1.36367
CCNA_00429	-2.01501
CCNA_00430	-2.26836
CCNA_00431	-1.54311
CCNA_00432	-1.09556
CCNA_00433	3.43394
CCNA_00434	5.06339
CCNA_00435	-1.57495
CCNA_00436	-1.75791
CCNA_00437	-1.32355
CCNA_00438	-1.66413
CCNA_00439	-1.56858
CCNA_00440	-1.65404
CCNA_00443	-1.59824
CCNA_00444	-1.56532
CCNA_00445	-1.92129
CCNA_00446	-1.6255
CCNA_00451	-1.86714
CCNA_00452	-1.33177
CCNA_00453	-1.07749
CCNA_00454	-1.21938
CCNA_00456	-1.05315
CCNA_00457	1.10727
CCNA_00458	-1.08237
CCNA_00460	-1.49282
CCNA_00464	-1.68419
CCNA_00465	-1.27976
CCNA_00466	-1.02315
CCNA_00467	-1.33387
CCNA_00468	-1.7307
CCNA_00469	1.01436
CCNA_00470	-2.2632
CCNA_00471	-2.40379
CCNA_00472	-2.21085
CCNA_00473	-1.93193
CCNA_00476	-1.38011
CCNA_00477	1.38904
CCNA_00478	-1.18088
CCNA_00479	-1.3548
CCNA_00480	1.31149
CCNA_00481	2.64245
CCNA_00482	2.72528
CCNA_00483	1.24649
CCNA_00484	1.55846
CCNA_00485	-1.14964
CCNA_00486	11.5101
CCNA_00487	1.71302
CCNA_00488	1.05546
CCNA_00489	1.35218
CCNA_00490	-1.08379
CCNA_00491	1.81161
CCNA_00492	-1.45785
CCNA_00493	-1.673
CCNA_00494	-1.31252
CCNA_00495	-1.3494
CCNA_00496	-1.39666
CCNA_00497	-1.332
CCNA_00498	-2.15984
CCNA_00499	-1.56219
CCNA_00500	-1.21611
CCNA_00501	-1.26476
CCNA_00502	-1.34284
CCNA_00503	-1.52771
CCNA_00504	-1.37134
CCNA_00505	-1.50507
CCNA_00506	-1.3342
CCNA_00507	-1.33242
CCNA_00508	-1.85867
CCNA_00509	1.21252
CCNA_00510	1.45436
CCNA_00511	1.59118
CCNA_00512	-1.20651
CCNA_00514	-1.97081
CCNA_00515	-1.60404
CCNA_00516	-1.87275
CCNA_00517	-1.69435
CCNA_00518	-1.26394
CCNA_00519	1.37613
CCNA_00520	1.20646
CCNA_00521	2.14516
CCNA_00523	-1.20238
CCNA_00524	-1.12196
CCNA_00525	1.00425
CCNA_00526	1.16461
CCNA_00527	-1.65773
CCNA_00528	-1.22022
CCNA_00529	1.79862
CCNA_00530	-1.02856
CCNA_00531	-1.10035
CCNA_00532	-1.63137
CCNA_00534	-1.22027
CCNA_00535	2.36888
CCNA_00536	-1.35083
CCNA_00537	-1.4094
CCNA_00538	-1.98747
CCNA_00539	-1.73356
CCNA_00540	-1.33197
CCNA_00541	-3.16852
CCNA_00542	-2.55363
CCNA_00543	-2.13414
CCNA_00544	-1.34677
CCNA_00545	-2.40366
CCNA_00546	1.97401
CCNA_00547	1.10667
CCNA_00548	-1.11611
CCNA_00549	1.7467
CCNA_00550	1.3983
CCNA_00551	-1.78259
CCNA_00552	1.01268
CCNA_00553	-1.02207
CCNA_00554	-1.19957
CCNA_00555	1.42694
CCNA_00556	1.18569
CCNA_00557	-1.06975
CCNA_00558	-1.43969
CCNA_00559	-1.53013
CCNA_00561	-1.17553
CCNA_00562	-1.13959
CCNA_00563	-1.27686
CCNA_00565	1.17384
CCNA_00566	2.23542
CCNA_00567	1.52094
CCNA_00568	1.66975
CCNA_00569	1.82379
CCNA_00570	-1.79919
CCNA_00571	1.00655
CCNA_00572	-1.05245
CCNA_00573	-1.02717
CCNA_00574	-1.09023
CCNA_00575	-1.15218
CCNA_00578	-1.16327
CCNA_00579	-1.69518
CCNA_00580	1.09512
CCNA_00582	-2.11874
CCNA_00583	-1.13823
CCNA_00585	-1.16914
CCNA_00586	-1.00718
CCNA_00587	1.46879
CCNA_00588	1.04817
CCNA_00589	1.43279
CCNA_00590	1.07619
CCNA_00591	-1.45371
CCNA_00592	-1.34744
CCNA_00593	1.01356
CCNA_00594	-1.02685
CCNA_00595	-1.1847
CCNA_00596	-1.23814
CCNA_00597	1.8606
CCNA_00598	1.31771
CCNA_00600	-2.1296
CCNA_00601	-3.0908
CCNA_00602	-2.52802
CCNA_00603	-1.78131
CCNA_00604	-1.54489
CCNA_00605	-1.81476
CCNA_00607	-1.05806
CCNA_00608	1.04397
CCNA_00609	1.50281
CCNA_00610	1.59248
CCNA_00611	-1.31973
CCNA_00612	2.03916
CCNA_00613	2.05688
CCNA_00614	2.58411
CCNA_00615	3.50214
CCNA_00616	-1.37138
CCNA_00617	2.21653
CCNA_00618	2.49856
CCNA_00619	1.28829
CCNA_00620	1.1064
CCNA_00621	-1.03733
CCNA_00622	-1.76272
CCNA_00623	-1.0205
CCNA_00624	-1.1772
CCNA_00625	-1.07752
CCNA_00626	1.05689
CCNA_00627	1.4102
CCNA_00629	-1.29516
CCNA_00632	1.16002
CCNA_00634	-1.00569
CCNA_00635	-2.13656
CCNA_00636	-1.64569
CCNA_00637	-3.21988
CCNA_00638	-2.94232
CCNA_00639	-1.8142
CCNA_00640	-1.29323
CCNA_00641	-1.28836
CCNA_00642	-1.32599
CCNA_00643	-1.49527
CCNA_00644	1.13003
CCNA_00649	1.13506
CCNA_00654	1.35647
CCNA_00655	-1.30904
CCNA_00656	-1.12481
CCNA_00657	-1.35625
CCNA_00658	-1.48825
CCNA_00659	-1.11711
CCNA_00660	-1.00347
CCNA_00661	1.34487
CCNA_00662	1.74932
CCNA_00664	-1.12987
CCNA_00665	-1.19884
CCNA_00666	-1.63507
CCNA_00667	-1.00988
CCNA_00668	-1.22111
CCNA_00669	-1.22905
CCNA_00670	-1.14279
CCNA_00671	-1.03185
CCNA_00672	2.10547
CCNA_00673	1.14596
CCNA_00674	1.30866
CCNA_00675	1.39442
CCNA_00676	1.17357
CCNA_00677	-1.31781
CCNA_00678	-1.14007
CCNA_00679	-1.27798
CCNA_00680	-1.24764
CCNA_00681	-1.04215
CCNA_00682	-1.43688
CCNA_00683	-1.00616
CCNA_00685	1.12279
CCNA_00686	1.13332
CCNA_00687	2.30919
CCNA_00688	1.06437
CCNA_00689	1.98193
CCNA_00690	1.165
CCNA_00691	-1.21232
CCNA_00692	-1.21231
CCNA_00693	2.05811
CCNA_00694	1.90524
CCNA_00695	1.52663
CCNA_00696	2.05801
CCNA_00698	1.74039
CCNA_00699	1.08103
CCNA_00700	-1.44905
CCNA_00703	4.38618
CCNA_00704	2.79116
CCNA_00705	2.89138
CCNA_00706	1.5193
CCNA_00707	1.27897
CCNA_00708	1.07657
CCNA_00709	2.45111
CCNA_00710	1.35807
CCNA_00711	1.05142
CCNA_00712	1.42733
CCNA_00714	2.7663
CCNA_00716	-2.26058
CCNA_00718	-1.17968
CCNA_00720	-1.13363
CCNA_00721	-17.4721
CCNA_00722	-11.0884
CCNA_00723	-4.21617
CCNA_00724	-1.19987
CCNA_00725	-1.10704
CCNA_00726	1.20403
CCNA_00727	-1.15381
CCNA_00728	-1.52994
CCNA_00729	-1.3403
CCNA_00730	-1.40813
CCNA_00732	3.70726
CCNA_00733	4.02334
CCNA_00734	2.38661
CCNA_00736	-1.60011
CCNA_00738	-1.42963
CCNA_00740	1.20161
CCNA_00741	-1.00064
CCNA_00742	1.29187
CCNA_00743	1.14005
CCNA_00744	-1.19444
CCNA_00745	-1.44324
CCNA_00746	-1.19007
CCNA_00748	1.55785
CCNA_00749	1.10879
CCNA_00750	-1.27339
CCNA_00751	-1.13727
CCNA_00752	-1.18671
CCNA_00753	-1.05512
CCNA_00754	2.23861
CCNA_00756	1.81779
CCNA_00757	-1.27305
CCNA_00758	-1.35012
CCNA_00759	10.4851
CCNA_00760	-1.03769
CCNA_00761	-1.30547
CCNA_00762	-1.25319
CCNA_00763	1.20944
CCNA_00764	1.36691
CCNA_00765	-1.34413
CCNA_00766	-1.19916
CCNA_00767	-1.44571
CCNA_00768	-1.42617
CCNA_00769	-1.75078
CCNA_00770	-2.14354
CCNA_00772	-2.78872
CCNA_00773	-1.57573
CCNA_00774	1.07248
CCNA_00775	1.03104
CCNA_00776	1.33193
CCNA_00777	-1.19487
CCNA_00778	-1.44075
CCNA_00779	-1.28718
CCNA_00780	-1.18398
CCNA_00782	1.30348
CCNA_00784	3.32
CCNA_00785	1.10195
CCNA_00788	-1.0327
CCNA_00792	2.13959
CCNA_00793	2.68914
CCNA_00794	-1.08167
CCNA_00803	-1.14999
CCNA_00804	-1.06015
CCNA_00807	-1.5473
CCNA_00808	1.19045
CCNA_00809	-1.22859
CCNA_00810	-1.02295
CCNA_00811	1.00057
CCNA_00812	1.09422
CCNA_00813	-1.17859
CCNA_00814	-1.11487
CCNA_00815	-1.27176
CCNA_00816	1.01594
CCNA_00817	-1.23811
CCNA_00818	1.10245
CCNA_00820	-1.35803
CCNA_00821	-1.54959
CCNA_00822	1.53407
CCNA_00823	1.46597
CCNA_00824	-1.64374
CCNA_00825	-1.19536
CCNA_00826	-1.156
CCNA_00827	-1.09534
CCNA_00828	-1.42152
CCNA_00830	-1.08521
CCNA_00831	1.19418
CCNA_00832	2.03632
CCNA_00833	2.02442
CCNA_00837	-1.0611
CCNA_00838	-1.06935
CCNA_00839	2.78758
CCNA_00840	2.35587
CCNA_00841	1.34378
CCNA_00842	-1.08258
CCNA_00843	-1.08753
CCNA_00846	-1.16964
CCNA_00847	-1.06299
CCNA_00848	2.10651
CCNA_00849	5.27236
CCNA_00851	4.9971
CCNA_00852	-1.40662
CCNA_00853	1.38768
CCNA_00854	1.01622
CCNA_00855	-1.20848
CCNA_00856	1.09447
CCNA_00857	-1.39697
CCNA_00858	4.9534
CCNA_00859	2.31361
CCNA_00861	2.14018
CCNA_00867	6.49871
CCNA_00869	1.06159
CCNA_00870	2.01307
CCNA_00871	1.5193
CCNA_00872	1.72044
CCNA_00873	1.09801
CCNA_00875	-1.32126
CCNA_00876	-1.32063
CCNA_00877	-1.59293
CCNA_00878	-2.09136
CCNA_00879	1.03674
CCNA_00880	-1.08221
CCNA_00881	1.1855
CCNA_00882	2.5528
CCNA_00883	1.76652
CCNA_00884	4.56302
CCNA_00885	2.34811
CCNA_00886	-1.2019
CCNA_00887	-1.04203
CCNA_00888	1.20787
CCNA_00889	1.82583
CCNA_00890	-1.77856
CCNA_00891	-1.1962
CCNA_00892	-1.19346
CCNA_00893	-1.35886
CCNA_00894	1.27093
CCNA_00895	1.56917
CCNA_00896	1.5885
CCNA_00897	-1.83328
CCNA_00898	-1.25023
CCNA_00899	-1.12041
CCNA_00900	-1.14646
CCNA_00901	-1.58394
CCNA_00905	-1.30045
CCNA_00906	1.29691
CCNA_00907	1.28069
CCNA_00908	1.02201
CCNA_00909	-1.18036
CCNA_00910	2.34528
CCNA_00911	1.95833
CCNA_00912	4.05655
CCNA_00913	2.62529
CCNA_00914	1.80584
CCNA_00915	1.82344
CCNA_00918	-1.10917
CCNA_00919	-1.38382
CCNA_00920	-1.38389
CCNA_00921	-1.02537
CCNA_00923	1.07257
CCNA_00924	-1.01198
CCNA_00925	1.09333
CCNA_00926	2.79203
CCNA_00927	-1.03825
CCNA_00928	1.28654
CCNA_00929	1.58999
CCNA_00930	1.80223
CCNA_00931	2.44985
CCNA_00933	1.29903
CCNA_00934	1.09378
CCNA_00935	1.05461
CCNA_00936	1.00752
CCNA_00937	1.12224
CCNA_00938	1.27293
CCNA_00939	-1.9596
CCNA_00940	1.05966
CCNA_00941	1.40895
CCNA_00944	-1.92308
CCNA_00945	-1.60295
CCNA_00949	-4.29255
CCNA_00957	-1.34488
CCNA_00958	-1.69262
CCNA_00959	-1.15352
CCNA_00961	-1.5758
CCNA_00962	-1.41556
CCNA_00963	1.63973
CCNA_00964	1.33969
CCNA_00965	-1.35223
CCNA_00966	1.88332
CCNA_00967	1.2166
CCNA_00968	-1.48173
CCNA_00969	-1.12093
CCNA_00970	-2.80173
CCNA_00971	-1.43322
CCNA_00972	-1.13767
CCNA_00973	-1.49092
CCNA_00974	-7.98147
CCNA_00977	1.25627
CCNA_00978	2.10566
CCNA_00979	2.25703
CCNA_00982	-2.57288
CCNA_00983	-1.28714
CCNA_00984	-1.14764
CCNA_00986	-1.43415
CCNA_00987	4.05635
CCNA_00988	1.26245
CCNA_00989	-1.32385
CCNA_00990	-1.24669
CCNA_00991	1.09095
CCNA_00992	1.62789
CCNA_00993	1.19111
CCNA_00994	1.08561
CCNA_00995	-1.18015
CCNA_00996	-1.00115
CCNA_00997	-1.3499
CCNA_00998	-1.61321
CCNA_00999	-1.15102
CCNA_01000	1.22872
CCNA_01001	-1.38649
CCNA_01007	-1.45734
CCNA_01008	-2.24558
CCNA_01009	-2.79357
CCNA_01010	-1.87519
CCNA_01011	-1.07781
CCNA_01012	-1.24358
CCNA_01013	1.12022
CCNA_01014	-1.04391
CCNA_01015	2.18673
CCNA_01016	3.16842
CCNA_01017	1.10437
CCNA_01018	-1.41509
CCNA_01019	1.11213
CCNA_01020	2.81803
CCNA_01021	3.1499
CCNA_01022	1.4555
CCNA_01023	-1.37303
CCNA_01024	-1.36694
CCNA_01025	-1.20305
CCNA_01026	-1.48792
CCNA_01027	1.09941
CCNA_01028	5.30793
CCNA_01029	1.33589
CCNA_01030	-1.02974
CCNA_01031	-1.55777
CCNA_01032	-1.71876
CCNA_01033	-1.55659
CCNA_01034	-2.85702
CCNA_01035	-2.42171
CCNA_01036	-1.82558
CCNA_01037	-1.34365
CCNA_01038	-1.39526
CCNA_01039	-1.298
CCNA_01040	-1.08469
CCNA_01041	1.03418
CCNA_01042	-4.07141
CCNA_01043	-3.45583
CCNA_01044	1.80411
CCNA_01045	3.88643
CCNA_01046	4.32829
CCNA_01047	17.8234
CCNA_01048	4.24467
CCNA_01049	-1.54842
CCNA_01050	-1.3204
CCNA_01051	1.08561
CCNA_01052	2.21698
CCNA_01053	1.95022
CCNA_01054	1.37631
CCNA_01055	-1.12384
CCNA_01056	1.00029
CCNA_01057	-1.34214
CCNA_01058	-1.35373
CCNA_01062	-1.49517
CCNA_01064	-1.2177
CCNA_01065	-1.25535
CCNA_01066	-1.31774
CCNA_01068	-1.15476
CCNA_01069	-1.3083
CCNA_01070	-1.05804
CCNA_01071	1.21388
CCNA_01072	2.20124
CCNA_01073	1.82893
CCNA_01074	2.88978
CCNA_01075	4.45737
CCNA_01076	2.43927
CCNA_01077	-1.28685
CCNA_01078	1.47311
CCNA_01079	1.69583
CCNA_01080	1.93107
CCNA_01081	-1.50099
CCNA_01082	-1.14068
CCNA_01083	-2.27026
CCNA_01084	-1.98516
CCNA_01085	-1.8156
CCNA_01087	1.59845
CCNA_01088	1.26325
CCNA_01089	1.65567
CCNA_01090	2.04424
CCNA_01091	2.07645
CCNA_01092	1.13278
CCNA_01093	1.00385
CCNA_01094	1.04035
CCNA_01095	-1.27834
CCNA_01096	-1.24157
CCNA_01097	-1.17424
CCNA_01098	-1.11688
CCNA_01099	-1.02123
CCNA_01100	-2.42914
CCNA_01101	-1.39356
CCNA_01102	1.12094
CCNA_01103	-1.21177
CCNA_01104	-1.08159
CCNA_01105	-1.31706
CCNA_01108	1.10197
CCNA_01109	1.03786
CCNA_01110	1.08392
CCNA_01111	-1.10691
CCNA_01112	-1.57258
CCNA_01113	-1.44134
CCNA_01115	-1.20114
CCNA_01117	1.04403
CCNA_01118	-1.20152
CCNA_01119	-1.45743
CCNA_01120	-4.19186
CCNA_01121	-2.79173
CCNA_01122	-1.38527
CCNA_01124	-1.66639
CCNA_01125	1.03947
CCNA_01128	-2.63524
CCNA_01133	-1.46341
CCNA_01134	1.2759
CCNA_01135	1.15462
CCNA_01136	-1.08622
CCNA_01137	-1.63391
CCNA_01138	1.38593
CCNA_01139	1.3757
CCNA_01140	1.08293
CCNA_01142	-1.09698
CCNA_01143	1.76257
CCNA_01144	1.42039
CCNA_01145	1.53464
CCNA_01147	1.89285
CCNA_01148	1.91009
CCNA_01149	2.67273
CCNA_01151	-1.61549
CCNA_01152	-1.37833
CCNA_01153	-1.3977
CCNA_01154	-2.22129
CCNA_01155	-1.90047
CCNA_01156	-1.41941
CCNA_01157	-1.25161
CCNA_01158	-1.74462
CCNA_01159	2.0229
CCNA_01161	1.09856
CCNA_01162	-2.37177
CCNA_01163	-1.56215
CCNA_01164	-1.47159
CCNA_01165	-1.75713
CCNA_01166	-1.42476
CCNA_01167	1.64898
CCNA_01168	1.6709
CCNA_01169	1.9568
CCNA_01170	2.31016
CCNA_01172	3.82243
CCNA_01173	-1.0549
CCNA_01174	1.97903
CCNA_01175	2.03135
CCNA_01176	1.71456
CCNA_01178	1.48333
CCNA_01180	1.18862
CCNA_01181	-1.36564
CCNA_01182	2.41583
CCNA_01183	1.27781
CCNA_01184	2.13791
CCNA_01185	3.82997
CCNA_01186	-5.77818
CCNA_01187	-1.11824
CCNA_01188	-1.16822
CCNA_01189	1.51077
CCNA_01190	-1.37894
CCNA_01191	-1.54524
CCNA_01192	-1.31735
CCNA_01193	1.18485
CCNA_01194	1.14313
CCNA_01195	-1.58341
CCNA_01196	-1.21395
CCNA_01197	-1.51026
CCNA_01198	-1.48097
CCNA_01199	-1.40406
CCNA_01200	-1.17556
CCNA_01201	-2.35235
CCNA_01202	-2.36444
CCNA_01203	-1.82577
CCNA_01204	-1.326
CCNA_01205	1.16706
CCNA_01206	-1.57023
CCNA_01207	-1.34921
CCNA_01208	1.05548
CCNA_01209	-1.26878
CCNA_01210	-1.12477
CCNA_01211	-1.04593
CCNA_01212	-1.08305
CCNA_01213	-1.21976
CCNA_01214	-1.05578
CCNA_01215	-1.07178
CCNA_01216	-1.14269
CCNA_01217	-1.00681
CCNA_01218	-1.02079
CCNA_01219	-1.04788
CCNA_01220	-1.05081
CCNA_01221	-1.29449
CCNA_01222	-1.16045
CCNA_01223	-1.30339
CCNA_01224	-1.52791
CCNA_01225	-1.55874
CCNA_01226	-1.54949
CCNA_01227	-1.28242
CCNA_01228	-1.48056
CCNA_01229	-1.41175
CCNA_01230	-1.39686
CCNA_01231	-1.66656
CCNA_01232	-1.24477
CCNA_01233	-1.51101
CCNA_01234	1.49545
CCNA_01235	1.14126
CCNA_01236	3.14942
CCNA_01237	3.97603
CCNA_01238	2.87518
CCNA_01239	-1.485
CCNA_01240	-1.55645
CCNA_01241	-1.32382
CCNA_01242	-2.52402
CCNA_01243	-1.52047
CCNA_01244	-1.43936
CCNA_01245	-1.2636
CCNA_01246	-1.46755
CCNA_01247	1.11628
CCNA_01248	-1.51794
CCNA_01249	-2.14311
CCNA_01250	-2.16716
CCNA_01251	-2.20267
CCNA_01252	-1.2647
CCNA_01255	-1.55167
CCNA_01256	-1.32675
CCNA_01257	-1.64351
CCNA_01258	-1.86684
CCNA_01259	-1.57588
CCNA_01260	-1.74072
CCNA_01261	1.20858
CCNA_01263	-2.47655
CCNA_01264	-1.00018
CCNA_01265	1.91168
CCNA_01266	1.03361
CCNA_01267	1.07883
CCNA_01268	1.33915
CCNA_01269	1.06055
CCNA_01270	-1.37518
CCNA_01271	-1.53442
CCNA_01272	-1.36939
CCNA_01273	-1.08093
CCNA_01274	-1.13185
CCNA_01275	-1.24592
CCNA_01276	-1.45019
CCNA_01277	-1.8854
CCNA_01278	-1.9506
CCNA_01279	-1.9081
CCNA_01280	-1.06264
CCNA_01282	-1.66861
CCNA_01283	1.07304
CCNA_01284	-1.40019
CCNA_01285	-1.32365
CCNA_01286	-1.43382
CCNA_01287	-1.19789
CCNA_01288	-1.24146
CCNA_01289	-1.39258
CCNA_01290	-1.38361
CCNA_01291	-1.31441
CCNA_01292	-2.09003
CCNA_01293	-1.00152
CCNA_01294	-1.5942
CCNA_01295	-1.4394
CCNA_01297	1.16129
CCNA_01298	1.09062
CCNA_01299	-1.7766
CCNA_01301	-1.1141
CCNA_01302	-1.35468
CCNA_01303	3.94098
CCNA_01304	-1
CCNA_01333	-1.04786
CCNA_01334	1.60142
CCNA_01335	1.5836
CCNA_01336	2.36222
CCNA_01337	-1.21821
CCNA_01338	1.20619
CCNA_01339	-1.04355
CCNA_01340	1.77578
CCNA_01341	4.1837
CCNA_01342	1.05168
CCNA_01343	-1.09849
CCNA_01344	1.21512
CCNA_01345	1.0523
CCNA_01346	1.07419
CCNA_01347	-1.21461
CCNA_01348	1.80495
CCNA_01349	1.36286
CCNA_01350	2.21259
CCNA_01351	2.44629
CCNA_01352	2.10399
CCNA_01353	1.24022
CCNA_01361	-1.2296
CCNA_01362	-1.23764
CCNA_01363	-1.2713
CCNA_01364	-1.65648
CCNA_01366	-1.91883
CCNA_01367	-1.00077
CCNA_01368	-1.05848
CCNA_01369	-1.39332
CCNA_01371	-1.37259
CCNA_01372	-1.26943
CCNA_01373	1.78199
CCNA_01374	2.09132
CCNA_01375	2.11521
CCNA_01376	5.54603
CCNA_01377	-1.20505
CCNA_01378	-1.1794
CCNA_01381	-1.50305
CCNA_01382	-1.90077
CCNA_01383	-1.57794
CCNA_01384	1.2133
CCNA_01385	1.91432
CCNA_01386	2.70815
CCNA_01387	-1.40938
CCNA_01388	-1.0961
CCNA_01389	-1.38639
CCNA_01390	-1.2334
CCNA_01391	1.46023
CCNA_01392	-1.49596
CCNA_01393	-1.24905
CCNA_01394	-1.37917
CCNA_01396	-1.63167
CCNA_01397	-2.06417
CCNA_01398	-1.26217
CCNA_01399	-1.18809
CCNA_01400	-1.37414
CCNA_01405	1.08561
CCNA_01406	3.44784
CCNA_01407	-1.71796
CCNA_01408	-1.34319
CCNA_01409	-1.16395
CCNA_01410	1.83785
CCNA_01412	-2.3352
CCNA_01413	-2.4002
CCNA_01414	-2.06055
CCNA_01415	-1.2582
CCNA_01416	-2.11346
CCNA_01417	-1.60897
CCNA_01418	3.3982
CCNA_01419	-1.0266
CCNA_01420	-1.18933
CCNA_01421	-1.67024
CCNA_01423	-1.44783
CCNA_01424	-1.16401
CCNA_01425	-1.50032
CCNA_01426	-1.25013
CCNA_01429	-1.34477
CCNA_01430	-1.37943
CCNA_01431	-1.72186
CCNA_01432	-1.62808
CCNA_01434	-1.2552
CCNA_01435	1.17471
CCNA_01437	1.02549
CCNA_01438	1.01448
CCNA_01439	2.03003
CCNA_01440	1.01692
CCNA_01441	-1
CCNA_01442	-2.11275
CCNA_01443	1.09199
CCNA_01444	-1.09273
CCNA_01445	-1.22044
CCNA_01446	-1.50378
CCNA_01447	-1.58912
CCNA_01449	-1.43373
CCNA_01452	2.0113
CCNA_01453	-1.08672
CCNA_01457	1.02219
CCNA_01458	2.22472
CCNA_01459	3.38237
CCNA_01460	1.32657
CCNA_01461	3.90188
CCNA_01462	1.54579
CCNA_01463	1.74594
CCNA_01464	-1.13776
CCNA_01465	1.34541
CCNA_01466	1.21752
CCNA_01478	-1.55356
CCNA_01479	-1.50241
CCNA_01480	-1.21597
CCNA_01481	-1.42896
CCNA_01483	2.53517
CCNA_01484	1.12891
CCNA_01485	-2.00747
CCNA_01486	-1.70274
CCNA_01487	1.04959
CCNA_01490	-1.08329
CCNA_01491	1.00617
CCNA_01492	1.25438
CCNA_01493	3.03014
CCNA_01494	1.73419
CCNA_01495	1.13863
CCNA_01496	1.86911
CCNA_01497	1.72036
CCNA_01498	-1.34974
CCNA_01499	-1.07866
CCNA_01500	1.06484
CCNA_01501	1.2994
CCNA_01502	-1.01624
CCNA_01503	1.29112
CCNA_01505	1.52024
CCNA_01506	-1.44936
CCNA_01507	-1.44301
CCNA_01508	-1.39268
CCNA_01509	1.06648
CCNA_01510	1.45159
CCNA_01511	-1.61617
CCNA_01512	-1.54098
CCNA_01513	-1.35007
CCNA_01514	-1.5696
CCNA_01515	-1.22494
CCNA_01516	-1.55687
CCNA_01517	-1.21947
CCNA_01519	2.09421
CCNA_01520	1.8608
CCNA_01521	2.04027
CCNA_01522	1.24993
CCNA_01529	-1.07957
CCNA_01531	-1.47969
CCNA_01533	-1.68509
CCNA_01534	-1.41494
CCNA_01535	-1.45225
CCNA_01536	-1.0609
CCNA_01537	-1.18873
CCNA_01538	-3.08966
CCNA_01539	1.45641
CCNA_01541	1.78268
CCNA_01542	-1.02357
CCNA_01543	1.25392
CCNA_01545	-1.14462
CCNA_01546	-1.96784
CCNA_01547	1.26713
CCNA_01548	1.11191
CCNA_01549	1.26073
CCNA_01550	1.71478
CCNA_01551	3.76915
CCNA_01553	-1.49863
CCNA_01554	-1.0943
CCNA_01556	-1.71945
CCNA_01557	-1.67159
CCNA_01558	1.40495
CCNA_01559	-1.00602
CCNA_01560	1.03603
CCNA_01561	-1.27379
CCNA_01562	-1.12904
CCNA_01563	-1.06535
CCNA_01566	1.52568
CCNA_01567	1.19878
CCNA_01568	-1.14286
CCNA_01569	1.16194
CCNA_01570	1.26886
CCNA_01571	1.40414
CCNA_01572	2.06125
CCNA_01573	2.18208
CCNA_01574	3.05173
CCNA_01575	3.51616
CCNA_01576	-1.47889
CCNA_01577	-1.11368
CCNA_01578	1.11059
CCNA_01579	1.25373
CCNA_01580	1.38521
CCNA_01581	-1.16227
CCNA_01582	1.60077
CCNA_01583	2.36028
CCNA_01584	1.01873
CCNA_01585	1.37052
CCNA_01586	-1.07732
CCNA_01587	1.08572
CCNA_01588	-1.19685
CCNA_01589	-1.69203
CCNA_01591	-1.41837
CCNA_01592	-1.13634
CCNA_01593	-1.29125
CCNA_01594	-1.31617
CCNA_01595	-1.3548
CCNA_01597	-1.07461
CCNA_01598	1.01226
CCNA_01599	1.13192
CCNA_01600	1.56556
CCNA_01601	5.91079
CCNA_01602	-1.26936
CCNA_01603	1.12569
CCNA_01604	-2.90749
CCNA_01605	-1.54287
CCNA_01606	1.74516
CCNA_01607	-1.19591
CCNA_01608	-4.45326
CCNA_01609	-12.2309
CCNA_01610	-2.09418
CCNA_01611	-1.89038
CCNA_01614	-1.06106
CCNA_01615	-1.14666
CCNA_01617	-1.24603
CCNA_01618	1.02665
CCNA_01619	-1.16741
CCNA_01620	-1.26571
CCNA_01621	1.29467
CCNA_01623	-1.74741
CCNA_01624	-1.69547
CCNA_01625	-1.82843
CCNA_01626	-1.11788
CCNA_01628	-1.39906
CCNA_01629	-1.19306
CCNA_01630	-1.25208
CCNA_01632	1.15247
CCNA_01634	-1.57665
CCNA_01635	-1.60002
CCNA_01636	2.26584
CCNA_01637	-1.00211
CCNA_01638	-1.0389
CCNA_01639	1.06526
CCNA_01640	-1.19182
CCNA_01641	-1.27929
CCNA_01642	1.12546
CCNA_01643	1.07114
CCNA_01644	1.6146
CCNA_01645	1.20586
CCNA_01646	-1.06627
CCNA_01647	-1.15166
CCNA_01648	-1.17048
CCNA_01649	-1.3094
CCNA_01650	1.90047
CCNA_01651	-1.42304
CCNA_01652	-1.75159
CCNA_01653	1.0468
CCNA_01654	1.05552
CCNA_01655	1.1131
CCNA_01656	-1.26771
CCNA_01657	1.24484
CCNA_01658	-1.69736
CCNA_01659	-1.49693
CCNA_01660	1.31095
CCNA_01663	2.4103
CCNA_01664	1.50172
CCNA_01665	-1.4008
CCNA_01668	1.21671
CCNA_01669	-1.00881
CCNA_01670	1.06582
CCNA_01672	1.04871
CCNA_01673	1.34331
CCNA_01674	-1.04019
CCNA_01675	-1.59122
CCNA_01676	-1.38663
CCNA_01677	-1.37485
CCNA_01678	-1.7451
CCNA_01679	-1.66452
CCNA_01680	-1.7618
CCNA_01681	-1.50674
CCNA_01682	-1.12748
CCNA_01683	1.15207
CCNA_01684	-1.3042
CCNA_01685	-1.00807
CCNA_01686	-1.28285
CCNA_01687	-1.04529
CCNA_01688	-1.1367
CCNA_01689	-1.00525
CCNA_01690	-1.04993
CCNA_01691	-1.27338
CCNA_01692	1.51419
CCNA_01693	1.45341
CCNA_01694	1.3195
CCNA_01695	1.24433
CCNA_01696	1.34158
CCNA_01697	-1.12943
CCNA_01698	-2.13287
CCNA_01699	-1.81289
CCNA_01700	-2.04317
CCNA_01701	-1.48681
CCNA_01702	-1.93989
CCNA_01703	-1.21534
CCNA_01704	1.17975
CCNA_01705	-2.59883
CCNA_01706	-1.17512
CCNA_01707	-1.43792
CCNA_01708	1.19387
CCNA_01709	1.39437
CCNA_01710	1.48562
CCNA_01711	1.4313
CCNA_01712	1.24508
CCNA_01713	-1.10783
CCNA_01714	-1.27862
CCNA_01715	-1.557
CCNA_01716	-1.79708
CCNA_01717	-1.17497
CCNA_01718	-1.08583
CCNA_01719	1.08436
CCNA_01721	5.05286
CCNA_01722	4.42833
CCNA_01723	1.41589
CCNA_01724	1.02432
CCNA_01726	-1.70429
CCNA_01727	-1.23779
CCNA_01728	-1.39443
CCNA_01729	-1.00317
CCNA_01730	1.1739
CCNA_01731	1.44036
CCNA_01732	1.52097
CCNA_01733	-1.49687
CCNA_01734	-1.82283
CCNA_01735	1.25112
CCNA_01736	-1.21331
CCNA_01737	1.11551
CCNA_01738	3.07373
CCNA_01739	-1.04865
CCNA_01740	-1.00882
CCNA_01741	-1.071
CCNA_01742	-1.4873
CCNA_01743	-1.56461
CCNA_01744	-1.04566
CCNA_01745	1.27299
CCNA_01746	-1.33388
CCNA_01747	-1.3329
CCNA_01748	-1.5407
CCNA_01749	1.28915
CCNA_01750	-1.44551
CCNA_01751	-1.81364
CCNA_01752	-1.7794
CCNA_01754	-1.18315
CCNA_01755	2.3814
CCNA_01756	1.43422
CCNA_01757	-1.14314
CCNA_01759	-1.05718
CCNA_01760	-1.41652
CCNA_01761	-1.31572
CCNA_01762	-1.52369
CCNA_01763	1.13536
CCNA_01764	-1.15957
CCNA_01765	-1.20703
CCNA_01766	-1.4705
CCNA_01767	1.32357
CCNA_01768	-1.84107
CCNA_01769	1.00694
CCNA_01770	1.72555
CCNA_01771	-1.09812
CCNA_01772	-1.27369
CCNA_01773	-1.00965
CCNA_01774	-1.24317
CCNA_01775	-1.27445
CCNA_01776	-1.35485
CCNA_01777	-1.29117
CCNA_01778	-1.48811
CCNA_01779	-1.95777
CCNA_01781	1.2034
CCNA_01784	-1.37157
CCNA_01785	-1.23275
CCNA_01786	2.49313
CCNA_01787	1.0446
CCNA_01788	-1.40616
CCNA_01789	1.05078
CCNA_01790	1.21539
CCNA_01791	-1.67482
CCNA_01792	1.24253
CCNA_01793	-1.00905
CCNA_01794	1.78784
CCNA_01795	2.10178
CCNA_01799	-1.10893
CCNA_01800	-1.12854
CCNA_01801	-1.29972
CCNA_01802	-1.44106
CCNA_01803	-1.18175
CCNA_01804	-1.16079
CCNA_01805	1.04564
CCNA_01806	-1.14029
CCNA_01807	-1.90519
CCNA_01808	-1.14931
CCNA_01809	1.04217
CCNA_01810	1.0076
CCNA_01811	-1.07284
CCNA_01812	-1.2415
CCNA_01813	1.10795
CCNA_01814	1.25851
CCNA_01815	-1.06085
CCNA_01816	-1.17355
CCNA_01817	-1.06793
CCNA_01818	-1
CCNA_01819	-1.01887
CCNA_01820	-1.15655
CCNA_01821	1.10395
CCNA_01822	-1.10659
CCNA_01823	-1.63329
CCNA_01824	-1.28766
CCNA_01826	1.11957
CCNA_01828	-2.31833
CCNA_01829	-1.56455
CCNA_01830	-1.81673
CCNA_01831	-1.46311
CCNA_01832	-1.27907
CCNA_01833	1.28155
CCNA_01834	4.74298
CCNA_01835	4.93408
CCNA_01836	3.55875
CCNA_01837	3.1174
CCNA_01840	1.51725
CCNA_01841	1.63187
CCNA_01842	1.2599
CCNA_01843	1.61712
CCNA_01844	1.22293
CCNA_01845	-1.33625
CCNA_01846	-1.32401
CCNA_01847	-3.32048
CCNA_01852	-1.96785
CCNA_01853	-1.28779
CCNA_01854	-1.18179
CCNA_01855	1.61303
CCNA_01856	-1.00821
CCNA_01857	-1.27225
CCNA_01858	-1.14753
CCNA_01859	-1.15582
CCNA_01860	-1.12916
CCNA_01861	-1.20165
CCNA_01862	-1.26841
CCNA_01863	-1.00978
CCNA_01864	-1.03329
CCNA_01865	1.22635
CCNA_01868	11.4248
CCNA_01869	11.7757
CCNA_01870	-1.03045
CCNA_01873	1.17239
CCNA_01874	1.16694
CCNA_01875	1.42522
CCNA_01876	1.21101
CCNA_01877	-1.51175
CCNA_01878	1.07461
CCNA_01879	1.35311
CCNA_01880	1.41795
CCNA_01881	1.67442
CCNA_01882	-1.00917
CCNA_01883	1.44449
CCNA_01884	1.05911
CCNA_01885	-1.21348
CCNA_01886	1.02861
CCNA_01888	1.30646
CCNA_01889	-1.0762
CCNA_01890	-1
CCNA_01891	1.58825
CCNA_01892	1.72974
CCNA_01893	2.82143
CCNA_01894	1.5126
CCNA_01895	1.45761
CCNA_01896	-1.00209
CCNA_01897	-1.38508
CCNA_01898	-1.17978
CCNA_01899	-1.47755
CCNA_01900	-1.96388
CCNA_01901	1.28924
CCNA_01902	-1.24352
CCNA_01903	1.08061
CCNA_01904	-1.04754
CCNA_01905	1.35234
CCNA_01906	1.43832
CCNA_01907	2.95721
CCNA_01908	2.37691
CCNA_01909	2.19931
CCNA_01910	3.15659
CCNA_01911	3.05131
CCNA_01912	1.23738
CCNA_01913	1.57657
CCNA_01914	1.33032
CCNA_01915	1.95418
CCNA_01916	2.2404
CCNA_01917	-1.90102
CCNA_01919	-1.11877
CCNA_01921	1.6364
CCNA_01922	1.08033
CCNA_01923	-1.86742
CCNA_01924	-1.20866
CCNA_01925	1.13129
CCNA_01927	-1.9757
CCNA_01928	-1.1665
CCNA_01929	1.21349
CCNA_01930	-1.15228
CCNA_01931	1.89098
CCNA_01932	-1.09475
CCNA_01933	1.19529
CCNA_01934	1.24832
CCNA_01935	1.11946
CCNA_01936	-1.12054
CCNA_01939	-1.00882
CCNA_01941	-1.239
CCNA_01942	1.05516
CCNA_01943	-1.04817
CCNA_01944	-1.27316
CCNA_01945	-1.46679
CCNA_01946	1.35608
CCNA_01947	1.14428
CCNA_01948	-1.2109
CCNA_01950	-1.39771
CCNA_01952	1.17701
CCNA_01954	-1.64281
CCNA_01955	1.22781
CCNA_01956	1.01022
CCNA_01959	-1.86888
CCNA_01960	-1.73367
CCNA_01961	-1.91455
CCNA_01962	-2.17618
CCNA_01963	-1.45935
CCNA_01964	-1.22227
CCNA_01966	1.17552
CCNA_01967	1.08531
CCNA_01968	2.37274
CCNA_01969	-1.30413
CCNA_01970	-1.76694
CCNA_01971	-1.10498
CCNA_01972	-1.25589
CCNA_01973	-1.69106
CCNA_01974	1.00404
CCNA_01975	-1.09151
CCNA_01976	-1.11359
CCNA_01977	-1.67902
CCNA_01978	-1.42025
CCNA_01980	1.52747
CCNA_01981	1.03174
CCNA_01982	-1.00518
CCNA_01983	1.00554
CCNA_01984	-1.34679
CCNA_01985	-1.10684
CCNA_01989	-1.44547
CCNA_01991	1.14214
CCNA_01994	-1.79336
CCNA_01995	-2.4082
CCNA_01996	-2.0102
CCNA_01997	-1.43983
CCNA_01998	-1.58079
CCNA_01999	1.14255
CCNA_02000	-1.1453
CCNA_02001	4.46551
CCNA_02002	1.37635
CCNA_02005	-1.43427
CCNA_02006	-1.14223
CCNA_02007	-1.2621
CCNA_02008	-1.13334
CCNA_02009	1.33137
CCNA_02010	1.09114
CCNA_02011	-1.07913
CCNA_02012	-1.50769
CCNA_02013	-1.44812
CCNA_02014	-1.94775
CCNA_02021	-1.39342
CCNA_02025	-1.66708
CCNA_02026	-1.22885
CCNA_02028	-1.26519
CCNA_02030	-1.18311
CCNA_02034	2.15984
CCNA_02035	1.62878
CCNA_02036	-1.99741
CCNA_02040	-1.77658
CCNA_02042	1.04056
CCNA_02043	1.02295
CCNA_02044	1.0096
CCNA_02045	-1.19442
CCNA_02046	1.42245
CCNA_02047	1.75493
CCNA_02048	-1.02221
CCNA_02049	-1.33279
CCNA_02050	-1.62302
CCNA_02051	-1.79933
CCNA_02052	-1.35495
CCNA_02053	-2.05998
CCNA_02054	-2.43511
CCNA_02055	-1.52632
CCNA_02056	-1.17063
CCNA_02057	1.76253
CCNA_02058	-1.16215
CCNA_02059	-1.26862
CCNA_02060	-1.47728
CCNA_02061	-2.95332
CCNA_02062	-1.26231
CCNA_02065	1.33769
CCNA_02066	-1.63544
CCNA_02067	-1.61032
CCNA_02068	-1.01072
CCNA_02069	1.03185
CCNA_02070	1.06576
CCNA_02071	1.72346
CCNA_02072	-1.5783
CCNA_02073	-1.46546
CCNA_02074	-1.20742
CCNA_02076	-1.36405
CCNA_02077	-1.48232
CCNA_02080	-1.12135
CCNA_02081	-1.0881
CCNA_02082	1.35428
CCNA_02085	-1.37532
CCNA_02087	1.16389
CCNA_02088	2.27726
CCNA_02089	1.32256
CCNA_02090	1.30928
CCNA_02091	-1.41524
CCNA_02092	-1.31449
CCNA_02093	-1.51713
CCNA_02094	-1.21647
CCNA_02095	-1.02815
CCNA_02096	1.142
CCNA_02097	-1.94161
CCNA_02098	1.03437
CCNA_02099	-1.2335
CCNA_02100	1.13238
CCNA_02101	1.35768
CCNA_02102	1.86045
CCNA_02103	2.45379
CCNA_02104	3.03691
CCNA_02105	1.31766
CCNA_02106	-1.09521
CCNA_02108	-1.26922
CCNA_02110	-1.23686
CCNA_02111	-1.34409
CCNA_02112	-1.17153
CCNA_02113	-1.3139
CCNA_02114	-2.3768
CCNA_02115	1.20865
CCNA_02116	-1.06994
CCNA_02117	1.15485
CCNA_02118	-1.52802
CCNA_02119	-1.33526
CCNA_02120	1.01508
CCNA_02121	1.22112
CCNA_02122	1.19999
CCNA_02123	-1.25235
CCNA_02124	-1.44383
CCNA_02126	-1.597
CCNA_02127	-1.70146
CCNA_02128	1.07658
CCNA_02129	1.37734
CCNA_02130	2.23929
CCNA_02132	1.5426
CCNA_02137	-1.55174
CCNA_02138	-1.26156
CCNA_02146	1.94733
CCNA_02147	-1.01505
CCNA_02148	-3.58902
CCNA_02150	-1.54051
CCNA_02151	-1.46794
CCNA_02152	-1.71593
CCNA_02153	-1.09735
CCNA_02154	-1.16357
CCNA_02155	-1.23054
CCNA_02156	-1.02229
CCNA_02157	1.17151
CCNA_02158	1.6244
CCNA_02159	1.25399
CCNA_02160	-1.51065
CCNA_02161	-2.64172
CCNA_02163	-1.53916
CCNA_02164	-1.0228
CCNA_02165	2.19468
CCNA_02166	1.53571
CCNA_02167	-1.42245
CCNA_02169	1.24339
CCNA_02170	-1.57963
CCNA_02171	-2.83673
CCNA_02172	2.47054
CCNA_02173	2.60276
CCNA_02174	2.32462
CCNA_02175	1.26671
CCNA_02176	-4.34799
CCNA_02177	-1.37356
CCNA_02178	-1.14012
CCNA_02179	-6.53708
CCNA_02180	1.51763
CCNA_02181	-1.26555
CCNA_02182	-1.17727
CCNA_02184	1.0259
CCNA_02185	1.11063
CCNA_02186	-1.04946
CCNA_02188	-1.31026
CCNA_02189	1.00151
CCNA_02190	1.00766
CCNA_02191	-1.19507
CCNA_02193	-1.00135
CCNA_02194	1.35809
CCNA_02195	1.56774
CCNA_02196	2.66079
CCNA_02197	-1.84961
CCNA_02198	-1.73653
CCNA_02199	-1.19486
CCNA_02200	-1.3232
CCNA_02201	1.80851
CCNA_02202	1.48793
CCNA_02203	1.58105
CCNA_02204	1.22508
CCNA_02205	2.84211
CCNA_02206	-1.06975
CCNA_02207	1.00946
CCNA_02208	-1.18661
CCNA_02209	1.13218
CCNA_02210	-1.05395
CCNA_02211	-1.11048
CCNA_02212	3.02845
CCNA_02213	5.7393
CCNA_02214	1.30074
CCNA_02215	2.56114
CCNA_02216	2.62691
CCNA_02217	1.73535
CCNA_02218	2.08459
CCNA_02219	1.75668
CCNA_02220	1.39904
CCNA_02221	-1.7406
CCNA_02222	-1.94659
CCNA_02223	-1.58834
CCNA_02224	-1.77987
CCNA_02225	-2.90177
CCNA_02226	1.02816
CCNA_02227	3.03253
CCNA_02228	1.81647
CCNA_02229	1.20733
CCNA_02230	1.14381
CCNA_02231	1.03708
CCNA_02232	14.9531
CCNA_02233	-1.48022
CCNA_02234	-1.45193
CCNA_02235	-2.12975
CCNA_02236	1.39456
CCNA_02237	-1.38193
CCNA_02238	-1.25863
CCNA_02239	1.15074
CCNA_02240	1.16731
CCNA_02241	1.20751
CCNA_02242	1.00198
CCNA_02243	1.12801
CCNA_02244	-1.46977
CCNA_02245	-1.40091
CCNA_02247	-1.19738
CCNA_02248	-1.20994
CCNA_02249	-1.03907
CCNA_02250	-1.94525
CCNA_02251	-1.74916
CCNA_02252	-1.90017
CCNA_02253	-2.06828
CCNA_02254	-2.04997
CCNA_02256	-1.41588
CCNA_02257	-1.19807
CCNA_02258	1.68048
CCNA_02259	-1.28084
CCNA_02260	-2.10254
CCNA_02261	-2.98511
CCNA_02262	1.34467
CCNA_02263	-1.22353
CCNA_02264	1.08386
CCNA_02265	-1.07761
CCNA_02266	-1.07799
CCNA_02267	1.09414
CCNA_02268	-1.16547
CCNA_02269	-1.27687
CCNA_02270	-1.26038
CCNA_02272	-1.59516
CCNA_02273	-1.15357
CCNA_02274	-1.28238
CCNA_02275	-1.11718
CCNA_02277	1.42596
CCNA_02278	1.26204
CCNA_02279	1.5689
CCNA_02280	1.72891
CCNA_02281	1.05095
CCNA_02282	-1.47357
CCNA_02283	1.57468
CCNA_02284	1.47376
CCNA_02286	1.5929
CCNA_02287	-2.28345
CCNA_02288	-2.69991
CCNA_02289	-2.68707
CCNA_02290	-1.85202
CCNA_02291	-1.2658
CCNA_02292	-1.21821
CCNA_02293	1.07357
CCNA_02294	-1.04347
CCNA_02295	-1.05432
CCNA_02296	-1.32584
CCNA_02297	-1.38724
CCNA_02298	-1.78476
CCNA_02301	-1.2819
CCNA_02302	-1.465
CCNA_02303	-1.51716
CCNA_02304	1.04398
CCNA_02305	-1.21808
CCNA_02306	1.03147
CCNA_02307	-1.05475
CCNA_02308	3.33193
CCNA_02309	1.225
CCNA_02310	-1.00228
CCNA_02311	-1.07726
CCNA_02312	1.81808
CCNA_02313	1.14365
CCNA_02314	1.26645
CCNA_02315	1.65973
CCNA_02316	1.11874
CCNA_02317	1.19718
CCNA_02318	-1.11172
CCNA_02319	-1.6386
CCNA_02320	-1.71826
CCNA_02321	-1.30291
CCNA_02322	-1.3392
CCNA_02325	-1.31856
CCNA_02326	-1.20907
CCNA_02327	3.17114
CCNA_02329	-1.3401
CCNA_02330	1.00825
CCNA_02331	-1.16547
CCNA_02332	-1.09811
CCNA_02333	-1.23416
CCNA_02335	-1.09461
CCNA_02336	-1.14133
CCNA_02337	1.13782
CCNA_02338	1.59504
CCNA_02339	1.73777
CCNA_02340	2.32191
CCNA_02341	7.77413
CCNA_02342	-1.02456
CCNA_02343	1.07477
CCNA_02344	1.90407
CCNA_02345	-1.02804
CCNA_02346	-1.26547
CCNA_02347	-1.27031
CCNA_02348	-1.1808
CCNA_02349	-1.1258
CCNA_02350	-1.01105
CCNA_02351	1.00696
CCNA_02352	1.48659
CCNA_02353	1.47786
CCNA_02354	-3.15542
CCNA_02355	3.33883
CCNA_02356	-1.03324
CCNA_02357	-1.895
CCNA_02358	-1.21237
CCNA_02359	1.04621
CCNA_02360	-1.09291
CCNA_02361	-1
CCNA_02362	2.22685
CCNA_02363	-1.42699
CCNA_02364	1.01319
CCNA_02365	4.70828
CCNA_02367	2.33543
CCNA_02368	2.40318
CCNA_02369	3.00038
CCNA_02371	2.0901
CCNA_02372	1.19085
CCNA_02373	1.36442
CCNA_02374	1.40927
CCNA_02375	4.65803
CCNA_02376	-1.0465
CCNA_02377	1.06315
CCNA_02378	3.90286
CCNA_02379	1.54572
CCNA_02380	1.20885
CCNA_02381	3.29276
CCNA_02382	1.26259
CCNA_02383	-2.40797
CCNA_02384	-1.99984
CCNA_02385	1.14138
CCNA_02386	1.08092
CCNA_02387	1.27715
CCNA_02388	-1.3301
CCNA_02389	-1.42704
CCNA_02390	-1.53436
CCNA_02391	1.12398
CCNA_02392	-1.24469
CCNA_02394	-1.93164
CCNA_02395	-1.89594
CCNA_02396	1.1379
[truncated: 1,889 more rows]
