# Supplementary material for: The Chaperonin GroESL Facilitates Caulobacter crescentus Cell Division by Supporting the Functions of the Z-Ring Regulators FtsA and FzlA
Source: mBio. 2021 May 4;12(3):e03564-20. doi: 10.1128/mBio.03564-20 (PMC8262945; doi:10.1128/mBio.03564-20)
Supplement: TABLE S2 [file mbio.03564-20-st002.xlsx]

## Sheet: Sheet1
Supplemental Table 2: Proteomics data
GroESL depletion 4h vs. WT
Feature ID	log Fold Change	adjusted p Value
CCNA_03207	2.89111	0.000924013
sucD	2.84666	0.00163324
CCNA_00500	2.8194	0.00282191
tal	2.80721	0.00756779
CCNA_02112	2.80334	0.00320692
CCNA_01119	2.75613	0.00286987
CCNA_02687	2.72434	0.000893867
CCNA_02164	2.64563	0.00127758
CCNA_02810	2.60154	0.000949299
CCNA_03211	2.59771	0.00231078
hisS	2.57768	0.00118356
aroE	2.55384	0.00348504
CCNA_02341	2.50506	0.00232616
CCNA_02132	2.48139	0.0555828
dapA	2.45638	0.00233358
ppa	2.4523	0.00872256
CCNA_01678	2.44437	0.00147518
fabA	2.44082	0.00259338
CCNA_02569	2.40844	0.0428028
hisF	2.40275	0.00122517
pyrF	2.40258	0.0167659
CCNA_03764	2.40178	0.00152158
fzlA	2.35419	0.00123931
CCNA_03028	2.3517	0.0122437
queF	2.3442	0.00298282
CCNA_03848	2.33621	0.0184548
CCNA_02745	2.31338	0.00233358
CCNA_02254	2.30344	0.00148289
CCNA_02914	2.30128	0.000949299
CCNA_01493	2.26261	0.000893867
CCNA_01684	2.26038	0.00838273
CCNA_01204	2.25261	0.0017037
CCNA_00562	2.22013	0.00752536
CCNA_00534	2.20904	0.00329511
CCNA_01983	2.20431	0.00224767
arcB	2.20062	0.00118356
CCNA_03748	2.20008	0.0251552
CCNA_03684	2.19644	0.00240441
kdsA	2.19246	0.00196334
gshB	2.18855	0.000949299
CCNA_01199	2.18197	0.00118356
CCNA_02549	2.17685	0.0193425
socA	2.17178	0.00418509
CCNA_01376	2.15589	0.00122517
CCNA_00876	2.14575	0.00181344
CCNA_02331	2.14345	0.00148289
pstB	2.12363	0.00528938
CCNA_01943	2.12249	0.0023533
CCNA_00871	2.1171	0.00905712
CCNA_01858	2.11326	0.0485225
bioC	2.11269	0.00983935
astD	2.10476	0.000924013
hetN	2.0976	0.00122517
panD	2.09205	0.000924013
CCNA_03835	2.08291	0.00532496
CCNA_03810	2.08175	0.000924013
fcl	2.08093	0.00148289
CCNA_02453	2.07997	0.00359078
glmM	2.07643	0.00286987
CCNA_02700	2.07409	0.00233358
CCNA_02213	2.07095	0.00294828
metZ	2.06187	0.00118356
CCNA_03689	2.05981	0.0017037
CCNA_02292	2.05629	0.00312942
CCNA_02734	2.05255	0.00145553
nuoB	2.05227	0.00264959
hisB	2.0493	0.00118356
CCNA_01069	2.03331	0.00507461
CCNA_02756	2.03213	0.0023533
CCNA_00465	2.0259	0.00353386
CCNA_02357	1.99905	0.00123249
CCNA_01861	1.99339	0.0252486
CCNA_03029	1.99318	0.0416323
CCNA_01746	1.98262	0.00136353
tgt	1.98107	0.00905712
CCNA_01443	1.98022	0.00241739
CCNA_02516	1.97815	0.00471308
CCNA_03330	1.97621	0.0231721
CCNA_01854	1.97535	0.0412975
CCNA_02413	1.95969	0.00148289
purA	1.95913	0.00721252
thiE	1.95853	0.00628554
hutI	1.94917	0.0203333
CCNA_02166	1.93518	0.00159693
malK	1.9253	0.0030759
glnA	1.9162	0.000893867
CCNA_03097	1.90984	0.0016409
thiG	1.90712	0.000924013
nuoD	1.89691	0.000924013
CCNA_02066	1.88875	0.0030759
CCNA_00727	1.88618	0.00217228
CCNA_02658	1.87424	0.00817178
hemE	1.87239	0.00532224
kidO	1.87088	0.00148289
CCNA_00071	1.86586	0.0497317
CCNA_03821	1.85138	0.00721252
CCNA_01563	1.8473	0.000949299
CCNA_00444	1.84488	0.00532496
CCNA_03199	1.8414	0.00148289
CCNA_03342	1.83141	0.00271493
CCNA_03496	1.81767	0.00418509
glyA	1.80823	0.00499486
CCNA_03031	1.80786	0.0606561
CCNA_01531	1.80593	0.00184498
CCNA_03806	1.80219	0.00471308
rph	1.79573	0.00303226
iolA	1.78916	0.0026838
CCNA_01277	1.78865	0.0030759
guaB	1.7885	0.00532496
CCNA_03726	1.78717	0.000924013
purN	1.77238	0.0234964
clpP	1.77202	0.0035379
CCNA_03862	1.7636	0.00329511
CCNA_01156	1.75947	0.0247046
astB	1.75311	0.0041495
CCNA_01835	1.75245	0.0271549
CCNA_01897	1.75238	0.00136353
thrB	1.75182	0.028456
CCNA_01870	1.74477	0.00240441
CCNA_03763	1.7271	0.0033773
CCNA_02908	1.72639	0.0110488
pdxA	1.72356	0.00528938
CCNA_03642	1.72141	0.00470603
CCNA_03509	1.7198	0.000893867
CCNA_01122	1.71814	0.0699186
CCNA_03528	1.71571	0.00967897
CCNA_01636	1.70839	0.0100832
ppc	1.70733	0.00148289
CCNA_03358	1.70491	0.000924013
CCNA_01140	1.70321	0.00232616
hutU	1.70119	0.0051482
eno	1.70021	0.00118356
CCNA_01335	1.69883	0.00571198
CCNA_02466	1.68981	0.0209816
CCNA_01677	1.68532	0.0206948
CCNA_01407	1.67781	0.00471308
hemF	1.6714	0.0017037
CCNA_03752	1.67004	0.0378076
CCNA_00167	1.66991	0.0210365
CCNA_01439	1.66252	0.00418509
hisH	1.65422	0.00888269
CCNA_01888	1.6521	0.00161892
CCNA_01220	1.64958	0.00264959
CCNA_00634	1.64303	0.00286987
ruvC	1.6316	0.00661657
CCNA_03750	1.62851	0.0016144
CCNA_03331	1.62322	0.000893867
vapB	1.61786	0.0279878
CCNA_03777	1.6155	0.00123931
CCNA_03861	1.60922	0.0832851
CCNA_01672	1.60695	0.0082199
CCNA_03389	1.6018	0.0206948
CCNA_02831	1.60178	0.00470603
CCNA_03353	1.60046	0.0102558
CCNA_01915	1.59087	0.00824081
CCNA_02858	1.58019	0.0124408
purU	1.5727	0.000949299
CCNA_03740	1.57076	0.0022988
clpS	1.56907	0.211793
ubiX	1.56574	0.034488
CCNA_02688	1.55972	0.00274705
CCNA_00482	1.55638	0.0104091
panB	1.54817	0.0294085
cztR	1.54211	0.00756779
nuoF	1.54199	0.0320688
CCNA_00002	1.53923	0.012398
proS	1.53739	0.00207283
cheB	1.53287	0.00159693
mdh	1.5279	0.00817178
CCNA_00601	1.52544	0.0311866
CCNA_03050	1.52316	0.00651438
lysS	1.51541	0.00428619
CCNA_01868	1.49856	0.0371869
CCNA_00928	1.48845	0.308522
hprK	1.48348	0.00499486
CCNA_03690	1.4681	0.00233358
CCNA_03221	1.46712	0.0412975
prs	1.46677	0.00233358
CCNA_02297	1.46021	0.0938701
CCNA_00261	1.4565	0.0118123
CCNA_00392	1.45333	0.0286825
CCNA_01562	1.45111	0.00554915
CCNA_01733	1.44605	0.00286987
CCNA_03714	1.44527	0.00148289
ccrMIM	1.444	0.0614495
map	1.43985	0.0117931
CCNA_01912	1.43967	0.00420945
CCNA_00170	1.43698	0.177667
leuB	1.41735	0.0031005
CCNA_02167	1.40861	0.0119537
CCNA_03378	1.40762	0.00983935
CCNA_03137	1.39204	0.00318944
CCNA_03575	1.38955	0.00233358
CCNA_00557	1.38773	0.00293031
CCNA_01748	1.38204	0.0247046
CCNA_00212	1.38023	0.00438444
CCNA_02005	1.36202	0.00320692
CCNA_03579	1.35706	0.172053
hslV	1.35461	0.00286987
sixA	1.35073	0.00159693
CCNA_00350	1.34495	0.00905712
CCNA_01914	1.34303	0.0527745
hisG	1.34052	0.000924013
sucC	1.33892	0.045809
CCNA_00809	1.3358	0.019693
CCNA_01066	1.33154	0.00213308
edd	1.33119	0.00471308
CCNA_01409	1.33079	0.0200306
trpD	1.32935	0.0222736
CCNA_00255	1.32463	0.00402409
trpC	1.32195	0.000924013
CCNA_02130	1.31688	0.0542576
CCNA_02090	1.31147	0.0124408
CCNA_01541	1.30606	0.0191043
CCNA_01087	1.30201	0.15729
CCNA_01591	1.30119	0.049111
CCNA_00057	1.29617	0.0979879
CCNA_01480	1.29326	0.0165337
CCNA_03360	1.2903	0.00628554
socB	1.28961	0.00756779
CCNA_00141	1.28767	0.0141722
pgk	1.28498	0.0416323
pleA	1.28359	0.00911416
purK	1.28064	0.00536392
pdxJ	1.27091	0.00682682
CCNA_03371	1.26314	0.00136353
CCNA_01928	1.24697	0.071162
CCNA_00364	1.24667	0.00141284
CCNA_01168	1.24665	0.00722792
nuoC	1.24647	0.0056252
CCNA_00083	1.24339	0.0376912
dusA	1.24091	0.0103454
CCNA_03541	1.2404	0.00661161
trpS	1.23523	0.00528938
CCNA_03681	1.22795	0.0124408
CCNA_03160	1.22786	0.0416323
CCNA_03683	1.22721	0.0879146
alaS	1.22003	0.000949299
CCNA_02150	1.21088	0.010882
CCNA_01413	1.19647	0.0451459
CCNA_00780	1.19543	0.00351648
CCNA_02057	1.19273	0.0506901
CCNA_01387	1.18247	0.0124408
CCNA_02449	1.17951	0.0117567
CCNA_00992	1.16925	0.208601
CCNA_02917	1.16911	0.0666701
ispG	1.1682	0.012398
CCNA_03527	1.16786	0.00669164
CCNA_00611	1.16672	0.00123249
CCNA_01919	1.15415	0.00541044
ftsA	1.1527	0.0294085
serS	1.14956	0.00609215
CCNA_01446	1.14799	0.0110488
CCNA_02457	1.1441	0.00817178
CCNA_01174	1.14393	0.00286987
CCNA_01351	1.13315	0.213848
CCNA_03744	1.12766	0.0810135
sufC	1.1239	0.0607341
dapD	1.1175	0.0801869
murA	1.11745	0.0496006
CCNA_00118	1.11659	0.00806726
ilvC	1.11231	0.00752536
CCNA_03169	1.11191	0.112051
CCNA_03641	1.10854	0.0175954
truA	1.1005	0.0551719
CCNA_02122	1.09847	0.00669164
CCNA_00752	1.09646	0.0283501
CCNA_02257	1.09552	0.024575
vapC	1.09176	0.0117567
pgl	1.08394	0.024285
CCNA_03148	1.07712	0.0295916
CCNA_00085	1.07305	0.0234964
CCNA_01065	1.06281	0.0583593
CCNA_03693	1.06102	0.0577073
CCNA_02241	1.05791	0.0119537
CCNA_02361	1.05385	0.0408943
CCNA_03500	1.0534	0.0117567
CCNA_03949	1.05151	0.026382
qor	1.05075	0.216163
flaF	1.04804	0.0263192
CCNA_01961	1.04657	0.00765124
CCNA_01941	1.04561	0.0583593
CCNA_02239	1.04247	0.0442092
CCNA_00169	1.03989	0.0725857
lysA	1.03732	0.0245267
trpB	1.03584	0.00148289
glpX	1.02888	0.164126
CCNA_02387	1.02554	0.0384429
pcm	1.01496	0.0210365
CCNA_00106	1.00901	0.00872256
CCNA_00412	1.006	0.154311
CCNA_02821	1.00489	0.00993759
CCNA_03203	1.00401	0.0174803
CCNA_00315	1.00116	0.0424344
CCNA_00493	1.00105	0.00159693
dnaQ	0.997724	0.0315045
CCNA_01246	0.994828	0.145367
CCNA_02541	0.990531	0.00471308
xylC	0.99021	0.00702315
CCNA_02601	0.986768	0.0356905
zwf	0.970364	0.0222736
CCNA_02202	0.968212	0.0707188
CCNA_00616	0.96584	0.00994601
CCNA_01195	0.959591	0.0100261
CCNA_00327	0.957863	0.0522808
coaD	0.956554	0.0313457
CCNA_02244	0.956059	0.160569
hisA	0.954972	0.028355
CCNA_01545	0.953717	0.0809921
CCNA_01024	0.952141	0.000256377
CCNA_02061	0.951654	0.0419454
CCNA_01081	0.949554	0.0457405
CCNA_00260	0.949548	0.0110488
rsmH	0.947184	0.0471403
CCNA_03682	0.94309	0.024777
CCNA_01836	0.942811	0.0607341
CCNA_02385	0.934087	0.0110488
CCNA_00895	0.932406	0.160711
CCNA_00256	0.931418	0.0186603
CCNA_00206	0.926254	0.026712
CCNA_02539	0.915953	0.110327
CCNA_01490	0.911616	0.00556791
CCNA_02647	0.908548	0.0114021
CCNA_01375	0.905147	0.00148289
CCNA_02948	0.903355	0.0825472
lipA	0.901803	0.0318476
CCNA_00847	0.899799	0.0362297
argC	0.893062	0.170414
CCNA_00386	0.889113	0.0379904
CCNA_02404	0.887958	0.040566
CCNA_00213	0.886682	0.00628554
CCNA_03495	0.884245	0.029835
CCNA_02201	0.881969	0.010882
CCNA_03706	0.879144	0.0654254
CCNA_00558	0.876411	0.0607341
CCNA_03838	0.875719	0.0372746
rsmG	0.875075	0.0690292
CCNA_02249	0.87403	0.024777
CCNA_00288	0.869589	0.019133
CCNA_01877	0.864369	0.0325334
CCNA_02424	0.858725	0.0499944
CCNA_00146	0.858522	0.138002
CCNA_02087	0.857877	0.0033773
CCNA_00006	0.856112	0.0100261
flmE	0.850418	0.0497317
dxs	0.848479	0.00532496
cysD	0.8468	0.0175954
glyQ	0.843882	0.012398
cobB	0.836855	0.0371869
CCNA_00694	0.836843	0.0110488
popA	0.83028	0.048717
CCNA_00869	0.825504	0.00312942
CCNA_03761	0.821166	0.031868
CCNA_02946	0.818767	0.0471403
perB	0.818614	0.172963
CCNA_01064	0.817535	0.164217
CCNA_00075	0.815047	0.00271493
CCNA_03387	0.806653	0.0184548
CCNA_01012	0.806082	0.135939
CCNA_03645	0.802957	0.0926515
CCNA_03257	0.802624	0.00628554
lpxA	0.801991	0.0487584
sigT	0.800778	0.0894399
ribH	0.796756	0.0615657
CCNA_00414	0.796491	0.107975
CCNA_02915	0.794803	0.0657175
gmd	0.786425	0.0538619
anmK	0.784492	0.00806726
nadD	0.784403	0.0152894
CCNA_03375	0.781658	0.0222736
CCNA_02607	0.776706	0.0102143
CCNA_02446	0.770936	0.0130342
CCNA_01164	0.76715	0.0576598
CCNA_00311	0.765171	0.0379904
CCNA_00907	0.76487	0.0117931
CCNA_00443	0.763524	0.377803
tpiA	0.762562	0.00880272
cpaF	0.762169	0.159051
CCNA_03799	0.761966	0.0731503
CCNA_02573	0.760836	0.139765
CCNA_00190	0.760558	0.0222701
CCNA_01225	0.759339	0.0894399
CCNA_00469	0.75889	0.013377
CCNA_03009	0.751651	0.0194502
CCNA_03892	0.750011	0.161658
CCNA_01699	0.745856	0.341905
CCNA_03422	0.740303	0.0487584
CCNA_01818	0.734592	0.134701
gatA	0.732632	0.0645684
phoH	0.732319	0.0786217
CCNA_03481	0.728466	0.0116582
CCNA_00803	0.724086	0.0707736
ddl	0.722355	0.132024
CCNA_02909	0.72213	0.0271549
mraZ	0.720362	0.171399
CCNA_01642	0.716349	0.0725238
amn	0.715112	0.0193425
CCNA_03655	0.709214	0.266197
CCNA_03483	0.708348	0.219512
CCNA_01369	0.706268	0.0501683
nuoE	0.70185	0.113005
purQ	0.701215	0.0288208
CCNA_01481	0.701057	0.0745188
murG	0.70086	0.013761
CCNA_02206	0.695579	0.0907095
CCNA_03068	0.684359	0.3085
CCNA_00554	0.681399	0.0442092
CCNA_02118	0.672889	0.341743
upp	0.667373	0.471193
CCNA_00365	0.657882	0.0487584
CCNA_00120	0.657206	0.132024
CCNA_03024	0.654743	0.105924
metX	0.654145	0.0428875
CCNA_02340	0.654016	0.667194
hslU	0.650907	0.195344
pyrC	0.650663	0.0645684
CCNA_00915	0.648981	0.0547333
CCNA_01198	0.648518	0.160569
CCNA_01623	0.646163	0.175443
guaA	0.642426	0.0801869
CCNA_01598	0.640008	0.0146403
CCNA_02743	0.639374	0.411467
ubiE	0.628573	0.0387472
CCNA_01076	0.627449	0.320495
CCNA_03650	0.626318	0.0151024
CCNA_02708	0.621212	0.0430296
CCNA_02308	0.621045	0.0530659
CCNA_01212	0.62101	0.0772945
CCNA_00906	0.619854	0.101436
CCNA_01343	0.618687	0.261857
CCNA_00111	0.618302	0.0888573
CCNA_02954	0.617203	0.0422299
fzlC	0.613114	0.0561598
CCNA_01559	0.609721	0.0992139
acrB2	0.60665	0.229009
sufD	0.606241	0.250884
CCNA_02397	0.604947	0.0428875
CCNA_00446	0.604892	0.0644917
CCNA_03922	0.60119	0.0221886
msrP	0.599982	0.0920802
phyK	0.591607	0.0118952
CCNA_00413	0.591387	0.0573015
lpxK	0.590186	0.0247046
CCNA_00344	0.589956	0.18022
CCNA_03651	0.587964	0.218622
CCNA_00381	0.587237	0.0926187
CCNA_03688	0.586466	0.0146058
mutM	0.583885	0.223973
CCNA_00200	0.577455	0.0725238
ppx1	0.575119	0.130193
ilvD-1	0.573181	0.220979
CCNA_00858	0.571052	0.394262
CCNA_03190	0.570954	0.158174
CCNA_00523	0.569498	0.1637
pulE	0.566996	0.159908
CCNA_01085	0.565897	0.0930669
CCNA_03627	0.565206	0.148388
pulD	0.560817	0.308435
recF	0.559717	0.014813
rlmN	0.553863	0.335364
pyrB	0.553407	0.0979879
CCNA_00361	0.546826	0.0213532
CCNA_02193	0.544261	0.0997133
CCNA_00849	0.541183	0.218622
pyrE	0.53295	0.138107
CCNA_01367	0.532761	0.13913
gpsA	0.528024	0.268825
ispDF	0.527756	0.4154
lpxC	0.525304	0.215275
gmd-1	0.519335	0.161658
CCNA_00832	0.517241	0.0606155
CCNA_01183	0.51064	0.418135
CCNA_00424	0.509407	0.350825
CCNA_02616	0.507897	0.0551719
phoB	0.506756	0.0703746
ftsE	0.50428	0.223973
argG	0.501285	0.0297504
CCNA_03277	0.497134	0.218622
CCNA_03418	0.48422	0.499978
CCNA_01805	0.48232	0.126971
hemC	0.481449	0.186055
hemH	0.48031	0.106553
hfq	0.479816	0.326999
CCNA_03717	0.474994	0.095066
CCNA_00263	0.471252	0.487722
recG	0.471108	0.600251
CCNA_01210	0.464568	0.0816573
CCNA_02555	0.464269	0.217485
prfC	0.462721	0.20039
pdhA	0.451146	0.152851
miaA	0.45111	0.0381744
CCNA_01245	0.450954	0.394262
CCNA_02590	0.447541	0.114651
CCNA_02591	0.446532	0.54312
CCNA_00259	0.443721	0.0876845
odhB	0.441953	0.288314
CCNA_01569	0.441592	0.0630973
CCNA_03811	0.439817	0.203034
dapB	0.437608	0.0676271
CCNA_03402	0.43723	0.733376
CCNA_01750	0.430524	0.112051
CCNA_03505	0.426759	0.463419
pepA-1	0.425787	0.0142204
CCNA_01829	0.423925	0.126971
CCNA_02981	0.423818	0.132024
CCNA_00740	0.423041	0.170339
CCNA_03323	0.422722	0.416701
CCNA_00851	0.421736	0.35378
CCNA_03510	0.418361	0.326999
cysS	0.416788	0.554696
CCNA_00244	0.41572	0.156771
CCNA_02505	0.414142	0.346449
CCNA_03586	0.408978	0.0313457
CCNA_00108	0.407688	0.218622
CCNA_01898	0.406322	0.104014
CCNA_02696	0.405754	0.160569
CCNA_02320	0.404694	0.160569
CCNA_02572	0.402765	0.0645684
CCNA_02650	0.399859	0.275359
kduI	0.395703	0.0987061
CCNA_03493	0.390949	0.0647489
CCNA_03461	0.388335	0.632781
CCNA_03555	0.388231	0.132024
dnaK	0.385374	0.348338
folE	0.384487	0.160569
CCNA_01747	0.383946	0.628584
CCNA_01452	0.383714	0.354451
hldD	0.380328	0.302325
CCNA_01535	0.373796	0.497123
CCNA_01675	0.373453	0.244649
CCNA_01075	0.35875	0.303344
pheS	0.356463	0.0408943
CCNA_02408	0.355178	0.610265
CCNA_00991	0.354586	0.148425
hisC-1	0.353302	0.532725
CCNA_03453	0.352344	0.167508
aroB	0.351829	0.65168
CCNA_03791	0.348715	0.402796
CCNA_01182	0.348035	0.0926515
CCNA_03300	0.336342	0.670321
CCNA_01412	0.33599	0.212777
CCNA_03807	0.333147	0.787626
CCNA_02335	0.33276	0.369747
CCNA_03299	0.325875	0.275347
CCNA_00660	0.325685	0.190714
CCNA_01681	0.32272	0.325685
pdeA	0.322378	0.554879
CCNA_02011	0.321728	0.428245
CCNA_02170	0.319292	0.0435684
CCNA_02463	0.317751	0.223973
mnmG	0.317368	0.268583
CCNA_03578	0.316204	0.428799
CCNA_00657	0.314732	0.183054
CCNA_03416	0.313745	0.340777
CCNA_01049	0.312606	0.0877177
accA	0.312132	0.0481892
murD	0.309209	0.633053
leuD	0.307789	0.784398
CCNA_01634	0.302685	0.352592
CCNA_01567	0.302617	0.247561
cobQ	0.301879	0.269045
CCNA_03673	0.298944	0.396511
chrR	0.2963	0.405615
CCNA_00149	0.295472	0.400659
CCNA_03185	0.295147	0.215573
moaB	0.284619	0.504553
CCNA_02517	0.281033	0.536767
CCNA_01378	0.280268	0.167781
CCNA_02178	0.280017	0.790696
CCNA_01899	0.278551	0.477348
CCNA_03522	0.278371	0.395306
CCNA_02426	0.278014	0.53149
CCNA_02180	0.276957	0.5754
CCNA_03758	0.271414	0.30098
CCNA_01494	0.269226	0.472893
CCNA_01972	0.264003	0.414329
lpxB	0.257812	0.562661
CCNA_01110	0.257253	0.671245
CCNA_01925	0.250862	0.156131
dnaJ	0.250837	0.292401
murI	0.250804	0.139524
era	0.248321	0.682617
CCNA_02210	0.244425	0.52101
CCNA_01505	0.244329	0.737743
CCNA_03115	0.243547	0.467454
CCNA_01645	0.242932	0.438726
CCNA_02338	0.23531	0.786269
bioF	0.230047	0.536767
fmt	0.229536	0.796483
CCNA_01556	0.229208	0.800454
purC-1	0.228568	0.0485225
CCNA_00090	0.224643	0.126971
CCNA_00074	0.224601	0.778583
CCNA_00215	0.220478	0.775716
CCNA_01968	0.218942	0.496987
CCNA_03760	0.218718	0.279298
CCNA_01930	0.2185	0.100583
CCNA_02783	0.217815	0.22726
rpiA	0.215352	0.580646
CCNA_00251	0.213885	0.168862
murF	0.213633	0.770361
chlI	0.213377	0.327106
CCNA_00529	0.210574	0.5465
tacA	0.20982	0.323531
CCNA_01618	0.208568	0.0421003
CCNA_02074	0.20824	0.267628
rpmD	0.20648	0.677979
ilvD	0.206409	0.0051482
CCNA_01015	0.200476	0.605578
clpB	0.191544	0.76076
CCNA_01978	0.187657	0.642943
CCNA_02095	0.184381	0.828333
CCNA_01996	0.183857	0.740236
CCNA_02251	0.183432	0.784398
trmFO	0.17849	0.431878
CCNA_01619	0.176639	0.633053
acnA	0.175774	0.199305
CCNA_03647	0.170933	0.335364
CCNA_01373	0.170274	0.732486
CCNA_02181	0.170254	0.717276
CCNA_00775	0.168991	0.568036
CCNA_01543	0.167903	0.218662
CCNA_00485	0.164878	0.717211
CCNA_00131	0.160261	0.134139
CCNA_03617	0.158959	0.910644
CCNA_03179	0.156213	0.908744
CCNA_03322	0.153132	0.790872
trpF	0.152617	0.438061
CCNA_03327	0.150866	0.642943
gph	0.147842	0.557468
CCNA_02355	0.147162	0.550583
CCNA_00061	0.143065	0.852066
CCNA_03504	0.141284	0.797317
queC	0.135315	0.583908
kynA	0.130278	0.587896
CCNA_00754	0.127606	0.860821
CCNA_02588	0.126795	0.783159
fabH	0.123055	0.71675
CCNA_03840	0.119703	0.700111
CCNA_00872	0.116864	0.892777
CCNA_00997	0.11445	0.746506
moaA	0.111413	0.726738
CCNA_03521	0.107879	0.708551
CCNA_00457	0.10492	0.703063
CCNA_01214	0.104633	0.798765
CCNA_02007	0.102256	0.595249
CCNA_02174	0.101265	0.758829
CCNA_00346	0.0958845	0.799724
CCNA_00201	0.0923932	0.809629
fliG	0.0918228	0.934732
CCNA_00188	0.0884888	0.735103
CCNA_00065	0.0880501	0.667194
prmC	0.0870653	0.636763
CCNA_01952	0.0866849	0.857921
CCNA_03820	0.0864815	0.860821
CCNA_03054	0.0855747	0.668087
CCNA_02786	0.0855113	0.771316
CCNA_02995	0.0852875	0.951038
efp	0.0840567	0.868516
bioD	0.0747811	0.606524
CCNA_03153	0.0738301	0.717094
msrA-1	0.0716874	0.908744
CCNA_02721	0.0713433	0.789918
gatB	0.0681144	0.897219
cheYI	0.0676079	0.849474
hslO	0.0660199	0.8973
CCNA_03577	0.0600095	0.782677
CCNA_01175	0.0553239	0.760591
CCNA_02985	0.054633	0.911428
CCNA_02845	0.0531173	0.960086
CCNA_02704	0.0490328	0.91957
leuC	0.0486233	0.951038
CCNA_03674	0.0478444	0.972776
CCNA_00764	0.0471791	0.930567
lpxI	0.0449006	0.947847
CCNA_03314	0.0435262	0.954458
CCNA_00150	0.0400936	0.933309
CCNA_03718	0.0394747	0.805755
folD	0.0392781	0.959946
CCNA_03055	0.0345516	0.972776
CCNA_01969	0.0344652	0.951038
CCNA_03663	0.0280546	0.972776
CCNA_00938	0.0259138	0.904273
CCNA_00545	0.0252524	0.892777
gcvPB	0.0241594	0.93217
CCNA_03032	0.0231273	0.868516
rnhB	0.0230595	0.961992
CCNA_01641	0.0220133	0.944662
CCNA_03611	0.0208083	0.974094
CCNA_00973	0.0197189	0.972776
CCNA_03271	0.0187281	0.977739
CCNA_02597	0.0185013	0.972776
CCNA_01241	0.0162028	0.922526
carB	0.013346	0.967453
CCNA_00060	0.0116617	0.977739
CCNA_00024	0.00732986	0.990657
rpmJ	0.00338219	0.994048
engB	0.00277019	0.992135
dgcB	0.00234073	0.994861
zapA	0.00193916	0.994861
odhA	-0.00128623	0.996277
CCNA_03408	-0.00283033	0.994861
CCNA_03666	-0.00508527	0.994048
purF	-0.00677406	0.988086
rsaA	-0.0111566	0.984741
cmk	-0.0116749	0.972776
CCNA_00784	-0.0122716	0.977739
CCNA_02261	-0.0145026	0.985296
CCNA_02548	-0.0149722	0.949753
accD	-0.0187669	0.93217
CCNA_01761	-0.0238215	0.925024
CCNA_00804	-0.0280606	0.933309
thyA	-0.0286376	0.972776
cpaE	-0.0345128	0.860821
CCNA_03735	-0.0374931	0.925502
ctaG	-0.0381132	0.90894
dapF	-0.0382654	0.963202
flaN	-0.0385221	0.960086
pheT	-0.039501	0.937531
gyrA	-0.048952	0.687311
bioB	-0.0515306	0.898684
CCNA_03296	-0.0536433	0.933754
phoU	-0.0545412	0.859446
purC	-0.0568174	0.892777
CCNA_02976	-0.0569833	0.78318
CCNA_00546	-0.0592966	0.917571
CCNA_03369	-0.0594181	0.863896
CCNA_02744	-0.0610536	0.865309
CCNA_01506	-0.0627569	0.854554
CCNA_01738	-0.0630745	0.951038
metN	-0.0637948	0.849061
CCNA_02430	-0.0638312	0.865309
chvI	-0.066191	0.91957
hrcA	-0.0686362	0.661179
lldD	-0.0711216	0.794062
CCNA_01385	-0.0747678	0.859769
CCNA_02054	-0.0786957	0.797896
CCNA_01045	-0.0788323	0.846137
CCNA_00750	-0.0791862	0.73793
CCNA_00968	-0.080348	0.770361
CCNA_01417	-0.0805259	0.829587
CCNA_00763	-0.0807979	0.935298
CCNA_02618	-0.0846708	0.737743
CCNA_00667	-0.0853666	0.770361
CCNA_02702	-0.0880921	0.708897
CCNA_01301	-0.0899959	0.745364
CCNA_03737	-0.0918017	0.819
CCNA_01727	-0.0937103	0.815039
CCNA_00224	-0.0937544	0.865766
CCNA_00077	-0.0955579	0.799724
CCNA_02012	-0.0971561	0.339303
argD-1	-0.0986275	0.865766
ppk1	-0.0990889	0.789067
CCNA_00466	-0.102012	0.683963
CCNA_01341	-0.10332	0.791023
CCNA_01686	-0.104465	0.663337
CCNA_03455	-0.107852	0.799724
CCNA_00658	-0.108113	0.650286
CCNA_02182	-0.1112	0.737934
pdxH	-0.114907	0.782677
CCNA_01172	-0.117066	0.733066
CCNA_00698	-0.119303	0.922526
CCNA_00119	-0.121968	0.79001
CCNA_01486	-0.122064	0.753457
uvrA	-0.12467	0.502849
cgtA	-0.127315	0.839648
mutL	-0.131307	0.699567
pleD	-0.136121	0.863332
CCNA_01406	-0.13763	0.832107
CCNA_01372	-0.138529	0.573256
CCNA_02332	-0.138889	0.386699
CCNA_00726	-0.144147	0.845222
CCNA_00732	-0.145656	0.898684
CCNA_02395	-0.146438	0.694736
CCNA_03536	-0.146456	0.450531
CCNA_00859	-0.14656	0.738019
metG	-0.151812	0.741265
CCNA_01673	-0.152934	0.262472
CCNA_00548	-0.152946	0.782677
mipZ	-0.153639	0.60022
CCNA_03751	-0.159331	0.80901
CCNA_02030	-0.161159	0.537566
CCNA_02727	-0.161345	0.792607
mnmC	-0.16218	0.601217
CCNA_03381	-0.163484	0.627857
miaB	-0.164	0.700111
CCNA_02172	-0.164164	0.273199
flbD	-0.16452	0.52081
CCNA_01549	-0.167927	0.778642
CCNA_03149	-0.168317	0.61393
CCNA_03396	-0.168991	0.819
CCNA_03198	-0.169819	0.435105
CCNA_01342	-0.173921	0.724864
CCNA_00886	-0.174464	0.130193
thiC	-0.174967	0.229483
CCNA_02414	-0.175724	0.670402
CCNA_03615	-0.17619	0.888484
CCNA_03557	-0.177197	0.808063
CCNA_01070	-0.189083	0.787338
queA	-0.190235	0.778991
CCNA_01579	-0.191414	0.732486
CCNA_03613	-0.195561	0.380189
CCNA_01139	-0.196195	0.559463
CCNA_03143	-0.198296	0.657757
nuoG	-0.200118	0.77196
chvG	-0.202288	0.132024
gltX	-0.202734	0.277779
CCNA_00216	-0.203996	0.576058
CCNA_02152	-0.206955	0.464571
bamF	-0.210869	0.794062
CCNA_02062	-0.211959	0.54556
CCNA_02155	-0.21205	0.363176
CCNA_03570	-0.213574	0.704671
argJ	-0.214443	0.0419454
rpoZ	-0.216202	0.435631
CCNA_02682	-0.216447	0.625992
CCNA_01583	-0.217987	0.724864
CCNA_02566	-0.218488	0.3085
CCNA_00760	-0.218825	0.557468
gcvPA	-0.224387	0.295504
CCNA_01219	-0.226419	0.627961
CCNA_00741	-0.227571	0.671245
CCNA_02093	-0.229032	0.453
CCNA_01804	-0.2293	0.675559
CCNA_02443	-0.229677	0.82155
CCNA_01221	-0.22984	0.362055
glmS	-0.230019	0.601217
CCNA_03436	-0.231489	0.411467
CCNA_03569	-0.231834	0.666216
proA	-0.234575	0.669115
CCNA_02185	-0.234764	0.640278
CCNA_01521	-0.236841	0.321452
prfB	-0.240808	0.642943
CCNA_00833	-0.243773	0.428972
CCNA_02438	-0.244738	0.15101
mnmA	-0.2472	0.534947
rho	-0.252856	0.604827
CCNA_00914	-0.253365	0.742614
CCNA_02085	-0.255018	0.620382
CCNA_03680	-0.255455	0.32765
purM	-0.256228	0.720575
CCNA_03864	-0.256367	0.669773
CCNA_01056	-0.256389	0.0825472
CCNA_02860	-0.258022	0.761516
CCNA_01934	-0.260197	0.657631
CCNA_01516	-0.263878	0.515676
rbsK	-0.266396	0.435631
CCNA_02448	-0.266554	0.272787
CCNA_02071	-0.267119	0.485203
sufE	-0.26808	0.135939
rsmB	-0.26838	0.48978
CCNA_02405	-0.268807	0.603009
infA	-0.271331	0.622346
pepA	-0.27514	0.533549
CCNA_03282	-0.275839	0.634802
atpG	-0.275845	0.363176
CCNA_01911	-0.276195	0.437327
CCNA_00095	-0.27778	0.604827
fliF	-0.278773	0.583378
CCNA_01845	-0.280946	0.0424344
CCNA_00227	-0.281794	0.489096
CCNA_02689	-0.283332	0.359016
ntrX	-0.285617	0.443721
CCNA_00920	-0.286014	0.472972
CCNA_03646	-0.286253	0.322758
CCNA_01240	-0.288029	0.424978
flgE	-0.288411	0.546604
CCNA_00778	-0.288528	0.561949
truB	-0.291989	0.504553
CCNA_00055	-0.292626	0.13676
CCNA_01352	-0.294063	0.514744
lipB	-0.296877	0.431192
murB	-0.297539	0.497123
CCNA_01173	-0.301102	0.627857
CCNA_01966	-0.301347	0.1227
CCNA_00282	-0.301429	0.536767
CCNA_01285	-0.303498	0.527277
ihfA	-0.305377	0.46739
ihfB	-0.307687	0.375956
hisD	-0.307987	0.464571
CCNA_03798	-0.309498	0.507003
pal	-0.309788	0.194562
CCNA_01603	-0.309949	0.717211
CCNA_02218	-0.310285	0.326517
CCNA_03909	-0.310575	0.700927
CCNA_00042	-0.313666	0.278657
CCNA_00824	-0.314678	0.132024
CCNA_01715	-0.315791	0.0975414
CCNA_02188	-0.321737	0.497123
CCNA_00348	-0.322157	0.587823
CCNA_00544	-0.322885	0.0987061
leuS	-0.325854	0.682345
CCNA_00898	-0.330334	0.676834
CCNA_02661	-0.331253	0.73018
CCNA_00931	-0.335529	0.678758
CCNA_03769	-0.335735	0.738019
ruvB	-0.337127	0.212777
CCNA_03732	-0.339677	0.326386
CCNA_01942	-0.341483	0.218622
CCNA_02252	-0.34208	0.268265
CCNA_00236	-0.343594	0.469399
CCNA_03741	-0.344757	0.154153
CCNA_01800	-0.345601	0.0471403
CCNA_03437	-0.346725	0.0473587
CCNA_03610	-0.351084	0.631665
CCNA_03119	-0.35189	0.0428875
flbA	-0.352441	0.403161
CCNA_00210	-0.354407	0.809629
CCNA_03520	-0.356254	0.167508
CCNA_02530	-0.357784	0.425484
CCNA_01929	-0.35994	0.568036
shkA	-0.362771	0.415195
CCNA_00494	-0.362851	0.532725
CCNA_03692	-0.363052	0.0963098
CCNA_02050	-0.363403	0.464431
CCNA_02747	-0.365903	0.497938
CCNA_00088	-0.368897	0.415421
prfA	-0.371458	0.306274
ispE	-0.372172	0.222148
CCNA_00162	-0.374393	0.474127
dxr	-0.375081	0.458512
CCNA_00056	-0.377655	0.322665
CCNA_01492	-0.380029	0.32967
CCNA_00022	-0.380324	0.603603
rsmI	-0.383602	0.268244
CCNA_03538	-0.384736	0.0491996
CCNA_00395	-0.386389	0.354062
CCNA_02088	-0.387318	0.518508
CCNA_03247	-0.391945	0.279298
rsmA	-0.396514	0.464571
CCNA_01814	-0.39806	0.140861
CCNA_02221	-0.399054	0.28942
fixJ	-0.39961	0.124798
CCNA_03228	-0.402796	0.232186
smc	-0.4035	0.266197
gcvT	-0.406286	0.0559718
CCNA_00411	-0.409124	0.107863
divL	-0.409547	0.262745
CCNA_01955	-0.409659	0.484265
CCNA_00419	-0.409796	0.757125
CCNA_02464	-0.410226	0.297738
CCNA_00389	-0.411595	0.435105
CCNA_00930	-0.411991	0.087953
CCNA_03675	-0.41225	0.282674
CCNA_01386	-0.4129	0.140185
glk	-0.413187	0.25332
aroA	-0.413671	0.106997
uvrB	-0.41589	0.445446
cysH	-0.416056	0.381587
thiL	-0.420284	0.160379
CCNA_01834	-0.421682	0.329172
CCNA_02173	-0.423052	0.191286
xylD	-0.425839	0.0471403
vanR	-0.426016	0.106948
CCNA_01178	-0.428495	0.261961
CCNA_03284	-0.428659	0.273199
CCNA_03816	-0.430042	0.321452
CCNA_03248	-0.432095	0.732486
CCNA_01948	-0.432852	0.184849
cheD	-0.433068	0.0920802
CCNA_00319	-0.434014	0.310199
CCNA_03839	-0.434051	0.663337
panC	-0.436917	0.335328
pyrH	-0.437443	0.0914285
CCNA_00359	-0.438408	0.497123
rplJ	-0.43878	0.297762
purS	-0.440452	0.501906
CCNA_00454	-0.44359	0.0102143
cenR	-0.444008	0.0866947
CCNA_02127	-0.447794	0.0980611
glmU	-0.448481	0.169767
CCNA_03155	-0.448692	0.758829
CCNA_01714	-0.451475	0.552144
CCNA_01691	-0.451692	0.23793
CCNA_03012	-0.452639	0.132024
CCNA_00483	-0.452848	0.27002
CCNA_03508	-0.453723	0.10106
CCNA_02854	-0.454067	0.343182
CCNA_01777	-0.454582	0.187632
CCNA_00380	-0.456498	0.346449
CCNA_02072	-0.456742	0.354015
murC	-0.457026	0.2574
trpA	-0.460207	0.390101
CCNA_02347	-0.460363	0.121324
CCNA_00707	-0.460928	0.145446
CCNA_00323	-0.461378	0.310199
CCNA_01190	-0.46219	0.317985
CCNA_01104	-0.462375	0.216174
tolB	-0.462713	0.223973
xylA	-0.465051	0.34304
CCNA_03184	-0.465314	0.522418
flhB	-0.46788	0.140861
kefB	-0.469316	0.303511
CCNA_00023	-0.469607	0.0710647
xerC	-0.470381	0.514744
hdaA	-0.472949	0.246451
flbT	-0.473687	0.0980611
ileS	-0.475237	0.266409
clpA	-0.479325	0.42521
ychF	-0.480652	0.323531
CCNA_00497	-0.481771	0.0195934
nusG	-0.482561	0.0271388
mfd	-0.48259	0.206811
CCNA_03699	-0.483541	0.416701
secB	-0.485091	0.0854197
atpD	-0.485923	0.189977
CCNA_03421	-0.486647	0.152545
pnp	-0.486886	0.142865
rsaFb	-0.48698	0.593041
CCNA_02277	-0.487646	0.402961
dnaX	-0.487966	0.428578
rsaFa	-0.491532	0.10006
rplA	-0.494272	0.012627
CCNA_01813	-0.496427	0.363131
CCNA_00527	-0.496922	0.272489
CCNA_01223	-0.498037	0.189045
CCNA_00670	-0.498221	0.0414896
CCNA_02048	-0.49853	0.427138
CCNA_03607	-0.500421	0.260164
CCNA_03808	-0.501285	0.190118
argB	-0.501754	0.272489
CCNA_03711	-0.501853	0.150402
CCNA_02346	-0.503737	0.318016
CCNA_01303	-0.504469	0.321055
CCNA_00674	-0.506836	0.218622
CCNA_01546	-0.508397	0.326999
CCNA_00556	-0.51201	0.107731
CCNA_01769	-0.512219	0.0970731
CCNA_00021	-0.513772	0.544831
CCNA_03102	-0.514472	0.561032
ftsB	-0.514619	0.321055
sspB	-0.516229	0.290174
rfaE	-0.516757	0.187251
proB	-0.516914	0.0920802
parA	-0.516935	0.147803
CCNA_03533	-0.517143	0.185775
gltD	-0.517944	0.0743629
CCNA_01947	-0.519253	0.229516
CCNA_03503	-0.519577	0.715301
rpsF	-0.519815	0.199263
fliI	-0.522316	0.102144
CCNA_03222	-0.52501	0.610479
CCNA_03827	-0.529217	0.438813
spoT	-0.531174	0.15083
CCNA_01522	-0.533064	0.514744
CCNA_02098	-0.533166	0.222148
CCNA_02422	-0.53418	0.176558
fusA	-0.534479	0.256031
lepA	-0.534871	0.00264959
murE	-0.534877	0.0377224
CCNA_01728	-0.535642	0.0403481
thrS	-0.536024	0.040566
CCNA_00881	-0.536999	0.160569
CCNA_01218	-0.538723	0.0853118
CCNA_03855	-0.538858	0.191286
CCNA_01575	-0.540098	0.583908
CCNA_01248	-0.540252	0.020598
CCNA_00250	-0.540286	0.0825472
CCNA_02427	-0.540381	0.0962159
CCNA_01103	-0.542944	0.0567933
CCNA_00766	-0.545888	0.582958
CCNA_03426	-0.546092	0.0501218
CCNA_00397	-0.547085	0.19285
CCNA_01786	-0.54851	0.102161
asd	-0.550081	0.0362517
greA	-0.551874	0.191286
CCNA_03428	-0.552207	0.1288
CCNA_02679	-0.553192	0.0462937
sufB	-0.555998	0.262472
glnD	-0.556502	0.0311405
CCNA_03112	-0.55698	0.130015
cysI	-0.558356	0.217926
CCNA_00996	-0.55841	0.0606561
CCNA_00115	-0.558453	0.0403412
CCNA_01188	-0.558529	0.313156
CCNA_00669	-0.559328	0.307801
CCNA_02231	-0.55996	0.250877
nrdR	-0.562668	0.00807036
higA	-0.56396	0.0551719
sfsA	-0.56418	0.280579
CCNA_02128	-0.564515	0.431192
CCNA_00749	-0.565087	0.259556
CCNA_01574	-0.5661	0.0894399
CCNA_01429	-0.568422	0.0177133
CCNA_01025	-0.569234	0.0662024
CCNA_03568	-0.5696	0.186943
CCNA_02205	-0.57066	0.218622
dnaG	-0.574008	0.0454111
CCNA_02866	-0.574095	0.234119
CCNA_02096	-0.574424	0.394954
chpT	-0.57748	0.117686
CCNA_00516	-0.577808	0.150186
CCNA_01374	-0.577848	0.0302735
CCNA_00506	-0.577855	0.2653
bamD	-0.58192	0.0184938
CCNA_01840	-0.583154	0.122381
pstC	-0.583578	0.192261
CCNA_01090	-0.585504	0.0929996
lon	-0.589227	0.116825
tatC	-0.589712	0.0130342
CCNA_02736	-0.591872	0.394262
rlmE	-0.595215	0.457169
CCNA_00028	-0.596061	0.604827
pyrG	-0.597291	0.091992
CCNA_02714	-0.603004	0.0879146
CCNA_03333	-0.604113	0.272787
CCNA_03643	-0.606171	0.159357
CCNA_00124	-0.60718	0.00877626
CCNA_02652	-0.608111	0.124356
tsf	-0.610982	0.0876845
fdhD	-0.612017	0.0122811
CCNA_03618	-0.61286	0.20249
xylX	-0.615976	0.20543
gpmA	-0.616182	0.00470603
gyrB	-0.616339	0.029638
CCNA_00615	-0.617318	0.241804
CCNA_03733	-0.617375	0.00459154
CCNA_01856	-0.62003	0.422379
CCNA_01038	-0.620071	0.251616
CCNA_02302	-0.620415	0.0858438
CCNA_01344	-0.621069	0.0853818
nadA	-0.622857	0.199305
ftsH	-0.62801	0.0849848
CCNA_00965	-0.628171	0.145446
CCNA_02460	-0.631766	0.0773287
CCNA_02190	-0.632331	0.223306
ahcY	-0.632365	0.119423
CCNA_02111	-0.634759	0.441329
xerD	-0.635706	0.00148289
CCNA_00995	-0.635873	0.0876845
CCNA_01935	-0.638856	0.250055
aroK	-0.641974	0.0554374
fliM	-0.642668	0.0624934
CCNA_01109	-0.64373	0.399618
CCNA_01875	-0.64444	0.040566
uvrD	-0.64514	0.0863218
CCNA_01415	-0.64777	0.132024
CCNA_03622	-0.64801	0.00556791
nuoI	-0.648266	0.0980611
atpA	-0.648454	0.190089
CCNA_01509	-0.648498	0.228382
CCNA_02154	-0.651845	0.0674971
tatA	-0.652236	0.179231
CCNA_01157	-0.652801	0.107975
def	-0.656318	0.14571
CCNA_01737	-0.658054	0.190714
CCNA_01408	-0.658156	0.049111
CCNA_00233	-0.660895	0.125491
ptsP	-0.662488	0.014813
ftsZ	-0.662528	0.262913
divK	-0.662545	0.0979879
CCNA_02889	-0.662597	0.171819
acpP	-0.665213	0.145417
iolE	-0.667498	0.170092
CCNA_02352	-0.668468	0.121324
srp	-0.669532	0.133016
CCNA_03385	-0.669613	0.202381
CCNA_03609	-0.670479	0.0980611
priA	-0.672392	0.0638814
CCNA_02842	-0.673246	0.189045
hflX	-0.674556	0.0747085
dgcA	-0.675684	0.0854494
CCNA_03352	-0.680404	0.0817347
uvrC	-0.681174	0.0345637
ntrC	-0.681983	0.0485225
CCNA_03272	-0.686363	0.0318476
CCNA_01500	-0.686984	0.0140338
CCNA_03265	-0.690795	0.0830138
ftsQ	-0.691247	0.192883
CCNA_03063	-0.691387	0.195113
trmB	-0.692553	0.107653
lovK	-0.692927	0.00470603
CCNA_03279	-0.693691	0.0220585
CCNA_02242	-0.695539	0.30109
CCNA_02835	-0.695718	0.117046
CCNA_02752	-0.697853	0.012887
CCNA_00846	-0.698566	0.206828
purL	-0.698999	0.0647489
phnC	-0.699686	0.084938
CCNA_00774	-0.700226	0.00353386
CCNA_03805	-0.701455	0.218622
CCNA_00519	-0.701651	0.119209
CCNA_03803	-0.703718	0.024777
CCNA_03619	-0.705137	0.380189
CCNA_00123	-0.705358	0.101765
cheAI	-0.705448	0.134701
coq7	-0.705925	0.0562626
CCNA_03163	-0.706227	0.175353
CCNA_01790	-0.706811	0.302325
CCNA_00925	-0.707258	0.0435684
phoR	-0.71149	0.0261376
CCNA_00708	-0.712584	0.0432119
metE	-0.712644	0.341905
mraY	-0.713841	0.148831
rplK	-0.714211	0.0989995
lpxD	-0.716842	0.242693
CCNA_02709	-0.718412	0.0451833
ftsL	-0.7196	0.204992
tig	-0.719943	0.037671
CCNA_02377	-0.721488	0.416701
CCNA_02910	-0.721648	0.378486
parB	-0.726542	0.0403412
CCNA_03200	-0.727578	0.0979879
CCNA_01936	-0.728142	0.151861
tipF	-0.730493	0.0536134
CCNA_01382	-0.730724	0.114013
hmgA	-0.732468	0.0963338
dnaA	-0.735147	0.103953
CCNA_01859	-0.73815	0.481643
rpoC	-0.742881	0.0782307
CCNA_01261	-0.74348	0.150146
pbpX	-0.7436	0.0109355
CCNA_01759	-0.744377	0.0209376
secA	-0.745423	0.102636
CCNA_00326	-0.745502	0.206515
ctaA	-0.749039	0.0129276
bacB	-0.758466	0.023629
hisC	-0.765931	0.0606561
CCNA_01745	-0.766035	0.437586
CCNA_01055	-0.767477	0.0222736
msrA	-0.76814	0.0877177
CCNA_03597	-0.771986	0.223973
tatB	-0.777143	0.218662
CCNA_02942	-0.778763	0.107006
CCNA_00680	-0.779391	0.145182
mcsS	-0.782126	0.166422
CCNA_01863	-0.782518	0.0325962
divJ	-0.782661	0.0580366
valS	-0.783311	0.235417
bamB	-0.784073	0.0555828
coxC	-0.785477	0.0716618
rpoH	-0.785762	0.112051
CCNA_03716	-0.787908	0.0124408
CCNA_02304	-0.78795	0.0237288
ntrY	-0.78898	0.0485225
CCNA_01368	-0.789444	0.171923
CCNA_01584	-0.789705	0.110393
CCNA_02059	-0.790048	0.024777
hfsB	-0.790304	0.0640599
CCNA_00059	-0.790433	0.0394646
mreB	-0.79222	0.0276459
infC	-0.792826	0.185165
CCNA_01235	-0.795007	0.537461
hfsA	-0.795749	0.0865164
CCNA_02225	-0.795926	0.158924
parC	-0.79735	0.00320692
bamE	-0.798327	0.0879146
CCNA_00508	-0.798814	0.0208318
CCNA_00388	-0.799226	0.102636
CCNA_01217	-0.801352	0.0599867
CCNA_03023	-0.801845	0.0295916
CCNA_01956	-0.806025	0.250884
CCNA_01931	-0.80653	0.0723169
CCNA_01353	-0.808462	0.0473165
CCNA_03217	-0.809188	0.0662024
CCNA_02720	-0.810977	0.0451459
rnd	-0.810985	0.0422891
CCNA_00079	-0.814171	0.0315045
CCNA_01640	-0.817018	0.0447795
CCNA_01297	-0.817055	0.0632697
CCNA_02113	-0.819527	0.160379
kup	-0.823559	0.010882
CCNA_01445	-0.823971	0.229009
clpX	-0.824753	0.0322553
gdhZ	-0.826067	0.0422891
CCNA_03639	-0.826716	0.277207
CCNA_02722	-0.828336	0.0971541
bamA	-0.831226	0.0920802
CCNA_01125	-0.832098	0.0761991
CCNA_02406	-0.832404	0.0296116
rpmE	-0.833061	0.051866
CCNA_03410	-0.834053	0.0776386
dnaE1	-0.835092	0.0124408
CCNA_01268	-0.835146	0.3085
cydB	-0.837638	0.0021253
CCNA_03281	-0.838441	0.0592131
CCNA_01724	-0.839723	0.0562626
CCNA_03653	-0.840541	0.0412975
rplI	-0.845655	0.0471403
pflI	-0.846512	0.0412975
CCNA_03687	-0.847148	0.0607341
pleC	-0.848308	0.0295916
smpB	-0.851208	0.0173061
CCNA_00279	-0.852745	0.142476
lptD	-0.855864	0.0949776
CCNA_03866	-0.860306	0.0472743
tuf	-0.866489	0.0536257
CCNA_03316	-0.867063	0.0143529
CCNA_03596	-0.86811	0.114651
CCNA_00888	-0.870913	0.0130735
rsfS	-0.873369	0.120189
CCNA_01444	-0.875278	0.088016
CCNA_00655	-0.877723	0.119667
acsA	-0.881479	0.034808
argS	-0.882289	0.0738102
cspC	-0.882943	0.139524
CCNA_00543	-0.884782	0.040566
ftsI	-0.886011	0.00620375
CCNA_02575	-0.886565	0.0430296
secD	-0.888318	0.0607341
CCNA_01050	-0.890022	0.0263482
CCNA_01278	-0.890064	0.0184938
CCNA_00073	-0.891144	0.0203333
CCNA_01731	-0.892196	0.102636
CCNA_00733	-0.893368	0.0381744
CCNA_01159	-0.896481	0.0206766
fixL	-0.899005	0.024777
rplY	-0.906688	0.0194171
CCNA_00290	-0.906899	0.143607
cckA	-0.912488	0.0247046
CCNA_02447	-0.913044	0.0395258
CCNA_01538	-0.914224	0.0519855
CCNA_01676	-0.916658	0.020624
CCNA_02250	-0.918741	0.0267084
CCNA_03355	-0.919478	0.189977
coxE	-0.920192	0.0885601
CCNA_02207	-0.92377	0.0983428
CCNA_02459	-0.924625	0.0247484
CCNA_00110	-0.92499	0.00715494
radA	-0.928148	0.0205375
CCNA_01418	-0.928909	0.0424344
CCNA_01239	-0.93413	0.0171991
CCNA_01519	-0.93572	0.0413296
coaE	-0.938847	0.0124408
CCNA_00272	-0.94028	0.0578381
CCNA_02846	-0.940298	0.0756009
rpmC	-0.941551	0.0550543
CCNA_00078	-0.948446	0.102161
CCNA_01964	-0.950071	0.0801869
flgI	-0.95236	0.15083
rplR	-0.954253	0.231483
CCNA_02964	-0.956115	0.174572
xylR	-0.956704	0.0353114
CCNA_02383	-0.956746	0.0756009
CCNA_01216	-0.962769	0.0319868
CCNA_00729	-0.963115	0.0710932
CCNA_00306	-0.966407	0.0266779
dksA	-0.968637	0.0412975
cpaD	-0.968764	0.0599214
CCNA_03713	-0.971545	0.091992
CCNA_01923	-0.972673	0.0606561
CCNA_00878	-0.974929	0.0862065
CCNA_01789	-0.97544	0.0267172
rpoD	-0.977426	0.0260286
kdpD	-0.983452	0.0471403
parE	-0.985885	0.0351998
CCNA_01977	-0.994151	0.0191025
CCNA_03941	-0.995665	0.0712333
CCNA_01688	-0.995936	0.0412975
CCNA_01803	-0.996447	0.024285
CCNA_00379	-0.997629	0.185409
pbpY	-0.998056	0.0335741
CCNA_02741	-0.999962	0.306274
CCNA_01534	-1.00492	0.0379904
CCNA_01971	-1.00612	0.0555828
CCNA_00230	-1.01232	0.041478
CCNA_03108	-1.01626	0.175443
uppP	-1.01674	0.0592106
lgt	-1.0199	0.0485225
CCNA_03660	-1.02166	0.0220635
rplN	-1.0221	0.0756681
recA	-1.02477	0.00950874
CCNA_03548	-1.02647	0.0628309
CCNA_01479	-1.02976	0.0360152
CCNA_03998	-1.03028	0.0102896
CCNA_02852	-1.03143	0.0435684
CCNA_03867	-1.0326	0.012398
infB	-1.03487	0.0458944
CCNA_03022	-1.03932	0.126152
tsaD	-1.03995	0.0384812
CCNA_02307	-1.04061	0.00148289
der	-1.04081	0.0416323
CCNA_00939	-1.04116	0.0311405
rpoB	-1.04374	0.012398
CCNA_02848	-1.04433	0.0483032
fzeA	-1.04805	0.0403412
CCNA_02691	-1.0511	0.0638814
qoxB	-1.05305	0.0222736
atpF	-1.05423	0.0526977
CCNA_01537	-1.05558	0.0756086
rnc	-1.06234	0.0756963
CCNA_01463	-1.06304	0.156453
flgH	-1.06462	0.141892
fixG	-1.06529	0.192261
yidC	-1.07026	0.049111
CCNA_01539	-1.07146	0.0666701
CCNA_01826	-1.07273	0.178571
nusA	-1.0748	0.0141218
CCNA_00390	-1.07576	0.00254323
CCNA_02701	-1.07835	0.0451833
CCNA_02933	-1.07859	0.231483
rpsH	-1.07991	0.0878905
cpaC	-1.08162	0.0592106
CCNA_00439	-1.08551	0.0547333
CCNA_01830	-1.08735	0.0920802
glyS	-1.08883	0.0596175
secE	-1.08924	0.0678193
recJ	-1.08929	0.0343827
CCNA_02129	-1.09081	0.00700432
CCNA_01644	-1.0942	0.071162
CCNA_00164	-1.09451	0.0606561
rnr	-1.09451	0.0128105
CCNA_02619	-1.09464	0.0360152
hfaB	-1.09558	0.0749525
secY	-1.09834	0.209939
CCNA_00502	-1.10318	0.013377
hfsG	-1.10595	0.0170533
spdR	-1.10978	0.0960013
rsaE	-1.11099	0.0555828
CCNA_01302	-1.11821	0.0380726
ftsK	-1.11825	0.0731503
CCNA_03778	-1.11884	0.116825
CCNA_00262	-1.12305	0.00329511
CCNA_02293	-1.12516	0.0555828
CCNA_01602	-1.12818	0.0170533
CCNA_03896	-1.12993	0.0607341
CCNA_03702	-1.13082	0.118996
CCNA_01034	-1.13165	0.160569
CCNA_03171	-1.13538	0.00817178
CCNA_03637	-1.14002	0.0099495
fljN	-1.14089	0.0245085
CCNA_00352	-1.14655	0.0844548
CCNA_03159	-1.14948	0.0434533
rpsO	-1.16207	0.0898984
rpsM	-1.16344	0.0607341
rplL	-1.16721	0.114651
corC	-1.17055	0.00911416
CCNA_01751	-1.17108	0.0400572
CCNA_00636	-1.17568	0.0798064
CCNA_00769	-1.17921	0.00505946
rsaD	-1.17937	0.0234964
CCNA_00163	-1.17938	0.0956666
fliN	-1.18391	0.0119537
CCNA_03788	-1.18595	0.015407
atpH	-1.18675	0.210914
rplM	-1.19025	0.0467832
CCNA_03773	-1.19331	0.021237
CCNA_00823	-1.19383	0.0403412
rne	-1.19589	0.0406186
rpoA	-1.20017	0.0056252
secF	-1.20399	0.0297504
CCNA_03186	-1.2046	0.0607341
CCNA_01165	-1.20634	0.0119537
rpsG	-1.20881	0.08717
CCNA_03686	-1.20998	0.0222124
fliL	-1.2109	0.0396423
CCNA_00367	-1.21495	0.10059
CCNA_02243	-1.21555	0.00569774
CCNA_02881	-1.21983	0.0129276
mutS	-1.21984	0.00471308
CCNA_00025	-1.22436	0.0051482
CCNA_01655	-1.22706	0.0384429
rplP	-1.22891	0.0444176
ppk2	-1.23068	0.0036042
adk	-1.23152	0.0476366
CCNA_01806	-1.23545	0.0132639
CCNA_00711	-1.23669	0.0905244
CCNA_02360	-1.23905	0.0302681
rplW	-1.24325	0.125077
CCNA_01991	-1.24356	0.0522808
CCNA_00495	-1.24466	0.026382
rplC	-1.24738	0.0926515
CCNA_01030	-1.25339	0.0427601
CCNA_03003	-1.25796	0.000924013
gcrA	-1.26192	0.0424344
mreC	-1.26268	0.0221886
rplX	-1.26511	0.0772945
CCNA_03036	-1.26535	0.101765
CCNA_01963	-1.26737	0.0251005
rpsS	-1.26858	0.109246
rplE	-1.27197	0.0485225
CCNA_02779	-1.27211	0.0184938
CCNA_00375	-1.27429	0.183389
rpsD	-1.2799	0.0536134
CCNA_03485	-1.28527	0.00721252
rplS	-1.2906	0.0226848
rpsE	-1.29988	0.0547333
opgH	-1.30768	0.0473165
CCNA_02587	-1.3148	0.0100261
popZ	-1.31609	0.0542576
topA	-1.32341	0.0551719
rplO	-1.32615	0.0633859
rplU	-1.32987	0.0707188
CCNA_03035	-1.33216	0.0124408
fzeB	-1.33344	0.034808
CCNA_02416	-1.33935	0.0849347
CCNA_03665	-1.34395	0.0110488
rplV	-1.34468	0.0551719
dipM	-1.34712	0.0149679
ftsY	-1.3478	0.0173061
cicA	-1.3487	0.0271549
CCNA_00072	-1.34972	0.0240616
CCNA_02342	-1.35203	0.0389823
rpmA	-1.35303	0.0844548
ccmE	-1.35353	0.0231374
CCNA_00142	-1.35396	0.111066
CCNA_02138	-1.35604	0.0499944
CCNA_02256	-1.35606	0.0140338
CCNA_00420	-1.36227	0.0321794
CCNA_02137	-1.36396	0.0251248
tonB1	-1.36749	0.034559
CCNA_02354	-1.37435	0.0865164
CCNA_02451	-1.3744	0.0471403
CCNA_03747	-1.37612	0.0145848
tolQ	-1.37762	0.00123249
ndk	-1.37966	0.0487584
tipN	-1.38099	0.00303226
CCNA_03407	-1.38184	0.0360152
CCNA_00312	-1.38389	0.0680747
rplD	-1.39113	0.0297504
rodA	-1.3917	0.0674971
cydA	-1.39333	0.040566
sppA	-1.39765	0.00806726
lexA	-1.40051	0.0191043
rpmB	-1.40095	0.082891
rplB	-1.40307	0.0485225
CCNA_03444	-1.40617	0.3291
atpF-1	-1.40857	0.0297504
rpsC	-1.41253	0.0657175
CCNA_00398	-1.41643	0.00347982
rpmG	-1.4202	0.14571
CCNA_02384	-1.42435	0.00500596
CCNA_01615	-1.42534	0.0117832
qoxA	-1.43599	0.000924013
rpsJ	-1.4407	0.0688036
CCNA_00507	-1.44098	0.0378507
CCNA_01629	-1.44354	0.00699348
rplQ	-1.44366	0.0473165
CCNA_03780	-1.44915	0.041478
CCNA_01846	-1.46151	0.00147518
rpsQ	-1.46438	0.0421003
CCNA_01226	-1.46516	0.0424344
CCNA_03974	-1.46829	0.0457405
rpsK	-1.46958	0.0454111
pbpC	-1.48206	0.0033773
CCNA_02312	-1.48619	0.201709
metK	-1.4891	0.0368287
rpsI	-1.49928	0.0645684
rplF	-1.50176	0.0591645
rpsP	-1.52148	0.0863218
rpsB	-1.52874	0.0360152
podJ	-1.53417	0.0197258
rplT	-1.53703	0.0315045
CCNA_01155	-1.55519	0.0151024
CCNA_00738	-1.55841	0.0273156
CCNA_02091	-1.5621	0.12285
hfsE	-1.57602	0.0184938
rpsR	-1.57769	0.012398
CCNA_00243	-1.57978	0.0140338
CCNA_03616	-1.60249	0.0352403
CCNA_02028	-1.61014	0.0658135
rpsL	-1.6233	0.0487584
mtgA	-1.63142	0.0245369
CCNA_01967	-1.6431	0.0633859
nuoN	-1.66161	0.0211249
plsY	-1.68053	0.0707151
CCNA_03524	-1.68117	0.03831
CCNA_00998	-1.68807	0.0199415
ftrB	-1.70033	0.0132639
mmpA	-1.7015	0.0322912
rpmI	-1.71378	0.071162
CCNA_02983	-1.7193	0.0645684
CCNA_01202	-1.71958	0.0100261
tolR	-1.71997	0.0499944
CCNA_00264	-1.75772	0.029489
rpsT	-1.78577	0.0162183
rpsU	-1.79769	0.0389906
CCNA_00604	-1.82528	0.00556791
CCNA_02608	-1.83677	0.00147518
CCNA_00001	-1.83742	0.0784966
rpsN	-1.83783	0.0458944
CCNA_02179	-1.8448	0.167277
rimP	-1.85753	0.0550543
CCNA_01242	-1.85937	0.00594314
CCNA_00970	-1.86128	0.0480835
CCNA_00324	-1.90047	0.0111434
CCNA_00974	-1.91972	0.0607341
groL	-1.94254	0.00298282
CCNA_03535	-1.94807	0.106997
CCNA_01042	-1.98283	0.000924013
ompW	-2.0345	0.012398
stpX	-2.08488	0.0256979
CCNA_01766	-2.11234	0.199244
CCNA_03095	-2.15796	0.0419454
CCNA_03280	-2.16872	0.00320692
CCNA_02523	-2.35362	0.00474551
iatA	-2.36403	0.000924013
CCNA_03901	-2.40777	0.00993759
CCNA_00720	-2.42402	0.00993759
stpB	-2.43358	0.00508051
CCNA_00982	-2.55087	0.0208318
stpA	-2.76703	0.00532224
stpD	-2.93717	0.00459154
CCNA_01860	-3.00409	0.0335535
argD	-3.13048	0.00217228
plsX	-3.27301	0.152076
