# Supplementary material for: The Chaperonin GroESL Facilitates Caulobacter crescentus Cell Division by Supporting the Functions of the Z-Ring Regulators FtsA and FzlA
Source: mBio. 2021 May 4;12(3):e03564-20. doi: 10.1128/mBio.03564-20 (PMC8262945; doi:10.1128/mBio.03564-20)
Supplement: TABLE S3 [file mbio.03564-20-st003.xlsx]

## Sheet: strains
Supporting Information Table S3: Strains used in this study
Organism	Strain name	Parental strain	Plasmid	Method	Genotype/description	Reference
C. crescentus	NA1000	CB15	-	-	NA1000; synchronizable derivative of CB15, markerless	Evinger et al. 1997
C. crescentus	SG300	NA1000	-	-	NA1000 groESL::ΩPxyl-groESL, specR	Da silva et al. 2003
C. crescentus	EG383	-	-	-	NA1000 murG::murG-mCherry, gentR	Goley et al. 2011
C. crescentus	EG1133	-	-	-	NA1000 ftsE::ΔftsE, markerless	Meier et al. 2017
C. crescentus	MT196		-	-	CB15N PvanA-ftsZ-eyfp, kanR	Thanbichler and Shapiro 2006
C. crescentus	KJ300	CB15N	-	-	NA1000 ori::(tetO)n; Pvan-tetR-yfp, gentR	Chen et al. 2011
C. crescentus	EG2166	ML2103	-	-	NA1000 ftsW A246T; fzlA::ΔfzlA, markerless	Lariviere et al. 2019
C. crescentus	KJ979	KJ300	-	Transduction	CB15N ori::(tetO)n Pvan-tetR-yfp; groESL::ΩPxyl-groESL, specR	This study
C. crescentus	KJ989	EG383	-	Transduction	NA1000 murG::murG-mCherry; groESL::ΩPxyl-groESL, gentR specR	This study
C. crescentus	KJ982	SG300	pKJ1030	Electroporation	NA1000 groESL::ΩPxyl-groESL; Pvan-3xM2-fzlA, specR kanR	This study
C. crescentus	KJ983	SG300	pKJ1031	Electroporation	NA1000 groESL::ΩPxyl-groESL; Pvan-3xM2-dapA, specR kanR	This study
C. crescentus	KJ984	SG300	pKJ1032	Electroporation	NA1000 groESL::ΩPxyl-groESL; Pvan-murG-3xM2, specR kanR	This study
C. crescentus	KJ985	SG300	pKJ1033	Electroporation	NA1000 groESL::ΩPxyl-groESL; Pvan-murA-3xM2, specR kanR	This study
C. crescentus	KJ986	SG300	pKJ1034	Electroporation	NA1000 groESL::ΩPxyl-groESL; Pvan-kidO-3xM2, specR kanR	This study
C. crescentus	KJ987	SG300	pKJ1035	Electroporation	NA1000 groESL::ΩPxyl-groESL; Pvan-murD-3xM2, specR kanR	This study
C. crescentus	KJ988	SG300	pKJ1036	Electroporation	NA1000 groESL::ΩPxyl-groESL; Pvan-murE-3xM2, specR kanR	This study
C. crescentus	KJ980	ML1715	-	Transduction	NA1000 PvanA-ftsZ-eyfp; groESL::ΩPxyl-groESL, specR kanR	This study
C. crescentus	KJ990	EG1133	-	Transduction	NA1000 ftsE::ΔftsE; groESL::ΩPxyl-groESL, specR	This study
C. crescentus	KJ1027	EG2166	-	Transduction	NA1000 ftsW A246T; fzlA::ΔfzlA; groESL::ΩPxyl-groESL, specR	This study
C. crescentus	KJ1028	SG300	pKJ1037	Electroporation	NA1000 groESL::ΩPxyl-groESL; Pvan-ftsA, specR kanR	This study
C. crescentus	KJ1029	SG300	pKJ1038	Electroporation	NA1000 groESL::ΩPxyl-groESL; Pvan-3xM2-mreB, specR kanR	This study

## Sheet: plasmids
Supporting Information Table S3: plasmids used in this study
Plasmid	Description	Reference	Parent	Cloning Strategy	5' restriction site	3' restriction site	5' oligo name	3' oligo name	5' oligo sequence	3' oligo sequence	Template for PCR
pKJ1030	pVVENC-2 3xM2-fzlA; integrating plasmid for vanillate-inducible M2-fzlA expression; kanR	This study	pVVENC-2	PCR, Gibson assembly into digested pVVENC-2	-	-	OKS286	OKS287	ACGATGCGAGGAAACGCATAATGGACTACAAGGACCACGACGGTGACTACAAGGACCACGACATCGACTACAAGGACGACGACGACAAGAGCGTCGAACGTACTCTTCA	ATCCCCCGGGCTGCAGCTAGTCAGAAATCGAGATCGTCATAG	NA1000
pKJ1031	pVVENC-2 3xM2-dapA; integrating plasmid for vanillate-inducible M2-dapA expression; kanR	This study	pVVENC-2	PCR, Gibson assembly into digested pVVENC-2	-	-	OKS289	OKS290	ACGATGCGAGGAAACGCATAATGGACTACAAGGACCACGACGGTGACTACAAGGACCACGACATCGACTACAAGGACGACGACGACAAGGTCCAGTCTCACTTCAAGGGCG	ATCCCCCGGGCTGCAGCTAGTCAGCGCAGACCAGCCTCGC	NA1000
pKJ1032	pVVENC-2 murG-3xM2; integrating plasmid for vanillate-inducible murG-M2 expression; kanR	This study	pVVENC-2	PCR, Gibson assembly into digested pVVENC-2	-	-	OKS291	OKS292	ACGATGCGAGGAAACGCATAATGAGCAAGCTGGCTGTTGTCG	ATCCCCCGGGCTGCAGCTAGTCACTTGTCGTCGTCGTCCTTGTAGTCGATGTCGTGGTCCTTGTAGTCACCGTCGTGGTCCTTGTAGTCGCGCGCCGTCTTCTCCACCA	NA1000
pKJ1033	pVVENC-2 murA-3xM2; integrating plasmid for vanillate-inducible murA-M2 expression; kanR	This study	pVVENC-2	PCR, Gibson assembly into digested pVVENC-2	-	-	OKS272	OKS273	ACGATGCGAGGAAACGCATAATGGATCGCATCGCCATCAT	TGGATCCCCCGGGCTGCAGCTAGTCACTTGTCGTCGTCGTCCTTGTAGTCGATGTCGTGGTCCTTGTAGTCACCGTCGTGGTCCTTGTAGTCCAGTTCCGCCTCGCCGTCGC	NA1000
pKJ1034	pVVENC-2 kidO-3xM2; integrating plasmid for vanillate-inducible kidO-M2 expression; kanR	This study	pVVENC-2	PCR, Gibson assembly into digested pVVENC-2	-	-	OKS180	OKS181	CCACGATGCGAGGAAACGCATATGTCCATTTCGGTCTCAAA	ATCCCCCGGGCTGCAGCTAGTCACTTGTCGTCGTCGTCCTTGTAGTCGATGTCGTGGTCCTTGTAGTCACCGTCGTGGTCCTTGTAGTCGGCGACCCAACGTCGCGGAT	NA1000
pKJ1035	pVVENC-2 murD-3xM2; integrating plasmid for vanillate-inducible murD-M2 expression; kanR	This study	pVVENC-2	PCR, Gibson assembly into digested pVVENC-2	-	-	OKS191	OKS192	CCACGATGCGAGGAAACGCATATGATCCCCGTCCGCGGTTTCG	ATCCCCCGGGCTGCAGCTAGTCACTTGTCGTCGTCGTCCTTGTAGTCGATGTCGTGGTCCTTGTAGTCACCGTCGTGGTCCTTGTAGTCGGCGACAGCGGCCTTGCCGC	NA1000
pKJ1036	pVVENC-2 murE-3xM2; integrating plasmid for vanillate-inducible murE-M2 expression; kanR	This study	pVVENC-2	PCR, Gibson assembly into digested pVVENC-2	-	-	OKS275	OKS276	ACGATGCGAGGAAACGCATAATGACCAAAAGACTGTCCGACCTGTTCA	TGGATCCCCCGGGCTGCAGCTAGTCACTTGTCGTCGTCGTCCTTGTAGTCGATGTCGTGGTCCTTGTAGTCACCGTCGTGGTCCTTGTAGTCGGCATCCACGCCCTCCAGCG	NA1000
pKJ1037	pVVENC-2 ftsA; integrating plasmid for vanillate-inducible ftsA expression; kanR	This study	pVVENC-2	PCR, Gibson assembly into digested pVVENC-2	-	-	OKS281	OKS282	ACGATGCGAGGAAACGCATAATGTCGCGAATGGAGGATCG	ATCCCCCGGGCTGCAGCTAGTTAGAGATTGTCGCGCAGCC	NA1000
pKJ1038	pVVENC-2 3xM2-mreB; integrating plasmid for vanillate-inducible M2-mreB expression; kanR	This study	pVVENC-2	PCR, Gibson assembly into digested pVVENC-2	-	-	OKS299	OKS298	ACGATGCGAGGAAACGCATAATGGACTACAAGGACCACGACGGTGACTACAAGGACCACGACATCGACTACAAGGACGACGACGACAAGTTCTCTTCCCTTTTCGGC	ATCCCCCGGGCTGCAGCTAGCTAGGCCAGCGTGGATTCCA	NA1000
pVVENC-2	plasmid for integration of vanillate-inducible constructs; kanR	Thanbichler et al. 2007	-	-	NdeI	NheI	-	-			-
